# Supplementary material for: CPGAVAS2, an integrated plastome sequence annotator and analyzer
Source: Nucleic Acids Res. 2019 May 8;47(W1):W65–73. doi: 10.1093/nar/gkz345 (PMC6602467; doi:10.1093/nar/gkz345)
Supplement: gkz345_Supplemental_Files [file gkz345_supplemental_files.zip]

Archive with 7 entries (7 files):
- 201904151100-CPGAVAS2-suppl.docx
- FileS1_correct_gene_20190303.xlsx
- FileS2_genome_wide_C2T.xlsx
- FileS3_ndhB_C2T.xlsx
- FileS4-03280925-Comparison of annotation results from different tools using plastome of arth(1).xlsx
- FileS5-Glechoma_longituha_plastome_sequence.fasta
- FileS6-201903281000_Comparison of annotation results from different tools using plastome of glln(1).xlsx
