# Supplementary material for: CPGAVAS2, an integrated plastome sequence annotator and analyzer
Source: Nucleic Acids Res. 2019 May 8;47(W1):W65–73. doi: 10.1093/nar/gkz345 (PMC6602467; doi:10.1093/nar/gkz345)
Supplement: gkz345_Supplemental_Files [file gkz345_supplemental_files.zip › FileS1_correct_gene_20190303.xlsx]

## Sheet: exon
File S1 Exon and Protein sequences after RNA-seq data correction.
Species	NCBI RefSeq	Protein ID	Gene	Strand	Start and end before curation	Start and end after curation	Exon_no	CDS Sequence after curation
Adiantum shastense	NC_037478.1	YP_009478176.1	rps16	-	3645..3887	3645..3888	exon2	ACTTTCCCGTGCGGTTTGTTCATCTCTGATGCACCTATATTTAGAAATGATTTCTAAACTAATTGCGATTGACGTCCAATCCCGGCGAGAAGGGGAGGTCACTAGGGAGGTTGGTTTTTACAACTCCCGGAGGGAGGAAACCCAGCTAGATATTTCGGTTATTACTGTCTCGTGGGGAAGCGGCGCTAAGTTAGCAGAAACTGTTCGCGACATTTTTAGACGGGCGAAATTAAAAATTACTTGA
Adiantum shastense	NC_037478.1	YP_009478176.1	rps16	-	4696..4737	4697..4737	exon1	ATGGTAAAATTCCGCCCGAAACTCTGTGGTAGGAAGCAACG
Adiantum shastense	NC_037478.1	YP_009478225.1	petB	+	70584..70590	70495..70500	exon1	ATGGGT
Adiantum shastense	NC_037478.1	YP_009478225.1	petB	+	71279..71919	71279..71919	exon2	AGGTATATGATTGGTTTGAAGAGCGTCTTGAAATTCAAGCAATTGCTGATGATATTACTAGTAAATACGTCCCCCCACATGTGAACATATTCTATTGCTTGGGAGGAATCACGTTGACCCGCTTCTTGGTTCAGGTAGCTACCGGTTTTGCTATGACCTTTTATCACCGTCCGACTGTTACGGAAGCTTTTTCTTCGGTTCAATATACAATGACTGAGGTAAATTTTGGCCGGCTTATTCGTTCTGTTCACCGTTGGTCAGCAAGTATGATGGTACCAGTGATGATTCCGCATGTATTTCGTGTCTATCTAACAGGTGGATTCAAGAAACCTCGCGAATTGACTCGGGTTACTGGAGTGATTTTAGCTGTATTAACCGTATCTTTCGGTGTAACCGGAT…
Adiantum shastense	NC_037478.1	YP_009478226.1	petD	+	72055..72062	72055..72062	exon1	ATGGGAGT
Adiantum shastense	NC_037478.1	YP_009478226.1	petD	+	72702..73209	72699..73209	exon2	AACAAAAAAACCTGACTTGAACGATCCTGTTTCGCGAGCGAAATCAGCTAAAGGTATGGGACATAATTACTATGGAGAACCTGCTTGGCCCAACGATCTTTCATATATATTTCCTGTAGTAATCTTGGGAACCATTGCGTGTACTGTGGGGCTAGCCGTATCGGAACCATCAATGATTGGTGAACCAGCAAATCCATTTGCAACTCCTTTAGAGATATTACCTGAGTGGTATTTCTTCCCCGTATTTCAAATACTTCGCACGGTACCAAATAAATTACTAGGTGTTCTCTTAATGGCGTCGGTACCTGCAGGTTCGCTGACAGTTCCTTTTCTCGAAAATGTTAATAAATTTCAAAATCCATTTCGACGCCCAGTAGCTACAACAGTCTTCGCAATTGG…
Brachypodium distachyon	NC_011032.1	YP_002000515.1	petB	+	NA	70167..70172	exon1	ATGAGT
Brachypodium distachyon	NC_011032.1	YP_002000515.1	petB	+	NA	70980..71618	exon2	AAAGTATATGATTGGTTTGAGGAACGTCTTGAGATTCAGGCAATTGCAGATGATATAACTAGTAAATATGTTCCTCCTCATGTCAACATATTTTATTGTTTAGGGGGAATTACACTTACTTGCTTTCTAGTACAAGTCGCTACCGGTTTTGCTATGACTTTTTACTATCGCCCAACTGTTACAGAGGCTTTTTCCTCGGTTCAATACATAATGACCGAGGCCAACTTTGGTTGGTTAATCCGATCAGTTCATCGATGGTCAGCAAGTATGATGGTTCTAATGATGATCCTACATGTATTTCGTGTGTATCTCACAGGTGGATTTAAAAAACCCCGCGAATTAACTTGGGTCACAGGTGTGGTTTTGGCTGTTTTGACTGCATCGTTTGGTGTAACGGGT…
Elaeis guineensis	NC_017602.1	YP_006073134.1	petB	+	75903..75908	75903..75908	exon1	ATGAGT
Elaeis guineensis	NC_017602.1	YP_006073134.1	petB	+	76707..77354	76713..77354	exon2	AAGGTATATGATTGGTTTGAGGAACGTCTCGAGATTCAGGCGATTGCGGATGATATAACTAGTAAATATGTTCCTCCTCATGTCAACATATTTTATTGTTTAGGGGGGATCACACTTACTTGTTTTTTAGTACAAGTAGCTACAGGTTTTGCTATGACTTTTTACTATCGTCCAACCGTTACAGAAGCTTTTTCCTCTGTTCAATACATAATGACTGAGGCCAATTTTGGTTGGTTAATTCGATCAGTTCATCGATGGTCAGCAAGTATGATGGTTCTAATGATGATCCTGCACGTATTTCGTGTATATCTCACAGGTGGATTTAAAAAACCCCGCGAATTAACTTGGGTTACAGGTGTGGTTTTAGCTGTATTGACTGCATCTTTTGGTGTAACTGGT…
Ginkgo biloba	NC_016986.1	YP_005352693.1	atpF	-	13788..14198	13788..14197	exon2	TAAGTAATTTATTAGATAACCGCAAGCAGAAAATATTGAATACTATTCGCAATTCGGAAGAACTATGTAAAGGAGCTACCGATCAGCTCGAAAAAGCTAGGACTCGCTTACGCGAAGTAGAAAGAAGAGCGGGCGAGATCCGAGTCAATGGATACTCCCAAATAGAACGAGAAAAAGAGGATCTGATCAATGCTGCTTATGAAAATTTGGAACGATTAGAGGATCCTAAAAATGAGACCGTTCACTTTGAACAACAAAGAGCAATTGACCAGGTCCGACAACAGGTTTCTCGTCAAGCTTTGCGAAGAGCTCTAGGAACTCTGAATAGTCGTTTGAATAGCGAGTTACACCTACGTACGATCAATCATAGTATCGGCTTGCTCAGAGCCATGAGAAACA…
Ginkgo biloba	NC_016986.1	YP_005352693.1	atpF	-	14940..15098	14954..15098	exon1	ATGGAAAATGGAATTGATTCTTCTATCTTCTTGAGTTATTGGCCTTCTGCTGGAGGTTTCGGTTTTAATACCAATATTTTAGGAACAAATCTAATAAATCTAAGTGTGGTGCTTGGTGTACTGATCTATTTTGGAAAGGGAGTGT
Ginkgo biloba	NC_016986.1	YP_005352698.1	rpoC1	-	22665..24287	22665..24278	exon2	CTTTTTATTGCTAGGCCCATAGCTAACAAACCAACTTCATTACGATCACGAGGTACATTCAAATATGATATTCAATCCTGGGGAGATATTCTCCCTCATTATCTCTCTGCTCAGGGCTTTGGGGCATTTCAAAATAGAGAAATAGCTACTGGGGGAGATGCTATCAGGGAACAACTAGCTGGTCCGGATTTGCGAATTCTTATGGCTAATTCGTATATGGAATGGAAAATATTAGAGGAACAAAAATCGACTGGGAATGAATGGGAAGATGAAAAAATTCAAAGAAGGAAGGATTTTTCAGTTAGACGCATGGAATTAGCTAAACATTTCATCCAAACAAATATAGAACCAGAATGGATGGTTTTATGCCTATTACCAGTTCTTCCTCCCGAACCGAGA…
Ginkgo biloba	NC_016986.1	YP_005352698.1	rpoC1	-	24984..25415	24987..25415	exon1	ATCGCCCGAGATAAGCATCAACAACTTCGAATTGGATTAGCTTCTCCTGAGAAGATTTGTGCTTGGTCCGAAAAAATTTTACCTAATGGAGAGATAGTTGGACAGGTGACTAAACCCCATACTTCACATTATAAAACTAATGAACCAGAAAAAGATGGATTGTTCTGTGAAAGAATCTTTGGACCTATCAAAAGTGGAGTTTGTGCTTGTGGAAATTCTCGAGTGATCAGAAATGAGAAGGAAGACTCCAAATTTTGCGAACAATGTGGAGTTGAATTTGTTGATTCCCGAAGTCGAAGATATCGAATGGGATACATTAAACTGGCATGTCCAGTGGTTCACGTATGGTATTCAAAACGTCTTCCCAGTTATATCGCGAATCTATTAGCGAAACCTCTT…
Ginkgo biloba	NC_016986.1	YP_005352732.1	clpP	-	74880..75119	74880..75119	exon3	ATGATCCACCAACCTGCTAGTTCTTATTATGACGGACAAGCAGGAGAATGTATCATGGAAGCAGAAGAGGTATTGAAACTTCGCGATAGCATTACGAATGTTTATGTACAAAGAACAGGCAAACCTTTATGGGTCATTTCCGAGGACATGGAAAGAGATATTTTTATGTCAGCGGCAGAAGCCCAAGCCTATGGCATTGTTGATCTCGTAGCGGTAGATAATACTGAAGATCTCTTGTGA
Ginkgo biloba	NC_016986.1	YP_005352732.1	clpP	-	75700..75990	75700..75991	exon2	CAACCGACTTCATCGGGAGAGATTACTTTTTCTGGGTCAGCAGGTCGATGACGAGATCGCGAATCAACTCATTGGTATCATGATGTATCCGAATGGAGAAGATGAGAATAAAGATATATATACATATATTAATTCTCCCGGTGGAACAGTAATACCGGGAATCTCTCTTTATGATGCTATGCAATTTGTAGTACCAGATGTGCATACAATATGCATGGGGTTAGCTGCTTCGATGGGATCTTCTGTCTCAACTGGAGGGGAAATTACTAAACGTATAGCATTACCTCACGCT
Ginkgo biloba	NC_016986.1	YP_005352732.1	clpP	-	76768..76838	76768..76838	exon1	ATGCCCATTGGTGTTCCAAAAGTTCCTTTTCGGATCCCTGGAGAGGAAGATGCAGTTTGGGTCGACGTATA
Ginkgo biloba	NC_016986.1	YP_005352737.1	petB	+	80258..81184	79774..79779	exon1	ATGGGT
Ginkgo biloba	NC_016986.1	YP_005352737.1	petB	+	NA	80543..81184	exon2	AAAGTATACGATTGGTTCGAAGAGCGTCTCGAGATTCAGGCGATTGCGGATGATATAACTAGTAAATATGTTCCTCCTCATGTCAATCTATTTTATTGTCTGGGGGGAGTCACACTGACCTGTTTTTTGGTACAAGTAGCTACTGGTTTTGCTATGACTTTTTACTATCGTCCGACCGTTACAGAAGCTTTCGCCTCTGTTCAATACATAATGATCGAAGTAAACTTTGGTTGGCTAATTCGATCAGTCCATCGATGGTCGGCAAGTATGATGGTTCTAATGATGATCCTGCACGTATTCCGTGTTTATCTCACAGGTGGGTTTAAAAAACCTCGTGAATTAACTTGGGTTACAGGTGTCATTCTGGCTGTACTGACCGTATCTTTCGGTGTAACTGGT…
Ginkgo biloba	NC_016986.1	YP_005352738.1	petD	+	82164..82637	81392..81399	exon1	ATGGGAGT
Ginkgo biloba	NC_016986.1	YP_005352738.1	petD	+	NA	82109..82637	exon2	AACGAAGAAACCTGACTTAAATGATCCTGTATTAAGAGCTAAATTAGCTAAGGGTATGGGACATAATTCTTATGGAGAACCTGCTTGGCCTAACGATCTTTTATATATTTTTCCAGTAGTAATTTCAGGTACTATTGCATGTACCATAGGTTTAGCGGTTCTAGAACCATCAATGATTGGTGAACCAGCAGATCCATTTGCAACTCCTTCGGAAATATCGCCCGAATGGTATTTTTTCCCCGTATTCCAAATACTTCGTACAGTACCTAATAAATTATTGGGTGTCCTTCTAATGGCCTCAGTACCCGCGGGATTATTGACGGTACCTTTTTCGGAGAATGTTAATCAATTTCAAAATCCATTTCGTCGTCCAGTAGCCACAATAGTATTCTTAATCGG…
Hordeum vulgare	NC_008590.1	YP_874654.1	ycf3	-	42552..42710	42552..42710	exon3	ATGATCCACCAACCTGCTAGTTCTTATTATGACGGACAAGCAGGAGAATGTATCATGGAAGCAGAAGAGGTATTGAAACTTCGCGATAGCATTACGAATGTTTATGTACAAAGAACAGGCAAACCTTTATGGGTCATTTCCGAGGACATGGAAAGAGATATTTTTATGTCAGCGGCAGAAGCCCAAGCCTATGGCATTGTTGATCTCGTAGCGGTAGATAATACTGAAGATCTCTTGTGA
Hordeum vulgare	NC_008590.1	YP_874654.1	ycf3	-	43434..43661	43434..43662	exon2	GATGTTGGCTCAATCCGAAGGAAATTATGCGGAAGCTTTGCAAAATTATTATGAAGCTACGCGACTAGAAATCGATCCCTATGATCGAAGTTATATACTCTATAACATAGGCCTTATACACACAAGCAATGGAGAGCATACAAAGGCTTTGGAATATTATTTCCGGGCACTAGAACGAAACCCCTTCTTACCGCAAGCTTTTAATAATATGGCCGTGATCTGTCATTAC
Hordeum vulgare	NC_008590.1	YP_874654.1	ycf3	-	44421..44546	44422..44546	exon1	ATGCCTAGATCCCGTGTAAATGGAAATTTCATTGATAAGACCTTCTCAATTATAGCCAATATTTTATTGCGAATAATTCCGACAACCTCAGGAGAAAAAAAGGCATTTACTTATTATAGAGATGG
Hordeum vulgare	NC_008590.1	YP_874682.1	petB	+	71843..71848	71843..71848	exon1	ATGAGT
Hordeum vulgare	NC_008590.1	YP_874682.1	petB	+	72545..73243	72602..73243	exon2	AAAGTATATGATTGGTTTGAGGAACGTCTTGAGATTCAGGCAATTGCGGATGATATAACTAGTAAATATGTTCCTCCCCATGTCAACATATTTTATTGTTTAGGGGGAATTACACTTACTTGTTTTCTAGTACAAGTCGCTACCGGTTTTGCTATGACTTTTTACTACCGACCAACCGTTACAGAGGCTTTTTCCTCGGTTCAATACATAATGACCGAGGCCAACTTTGGTTGGTTAATCCGATCAGTTCATCGATGGTCAGCAAGTATGATGGTTTTAATGATGATCCTGCATGTATTTCGTGTGTATCTCACAGGGGGATTTAAAAAACCCCGTGAATTAACTTGGGTGACAGGTGTGGTTTTGGCTGTTTTGACTGCATCATTTGGTGTAACTGGT…
Hordeum vulgare	NC_008590.1	YP_874707.1	ndhA	-	112330..112869	112330..112868	exon2	TATCTAACAGTTCAAGTACAGTTGATATAGTTGAAGCACAGTCAAAATATGGTTTTTTTGGATGGAATATTTGGCGTCAGCCTATAGGCTTTCTGGTTTTTTTAATTTCTTCTTTGGCAGAATGTGAAAGATTACCCTTTGATTTACCAGAAGCAGAGGAAGAATTAGTAGCAGGTTACCAAACTGAATATTCCGGTATCAAATATGGTTTATTTTATCTTGTTTCTTACCTAAATTTATTAGTTTCTTCTTTATTTGTAACAGTTCTCTACTTGGGCGGGTGGAATTTCTCTATTCCCTATATATCCTTTTTTGATTTTTTCCAAATGAATAAAGCAGTTGGAATTTTGGAAATGACAATGGGTATATTTATTACATTAACTAAAGCTTATTTATTTC…
Hordeum vulgare	NC_008590.1	YP_874707.1	ndhA	-	113902..114450	113901..114450	exon1	ATGATAATAGATAGGGTAGAGGTAGAAACTATCAATTCTTTTTCGAAATCGGAATTATTAAAAGAAGTCTATGGACTGATATCGATTCTACCCATTTTGACCCTCCTTTTAGGAATTACAATAGAGGTACTCGTAATTGTGTGGTTAGAAAGAGAAATATCTGCGTCGATACAACAACGTATTGGTCCTGAATATGCTGGCCCCCTGGGCCTGCTTCAAGCTATAGCAGATGGGACTAAACTACTTTTTAAAGAAGATATTCTGCCATCGCGAGGAGATATTTCTTTATTTAGCATTGGACCTTCTATAGCAGTCATATCAGTTTTATTAAGTTTTTTAGTTATCCCTTTGGGATATCATTTTGTTTTAGCCGATCTTAGTATTGGTGTTTTTTTATGG…
Medicago truncatula	NC_003119.8	YP_001381679.1	ndhA	-	9099..9656	9099..9637	exon2	TATCTAACAGTTTAAGTACAGTTGATATAGTTGATGCGCAATCAAAATATGGTTTTTGGGGGTGGAATTTGTGGCGTCAACCTATCGGTTTCATTGTTTTTCTAATTTCTTCACTAGCAGAATGTGAAAGATTACCTTTTGATTTACCAGAAGCAGAAGAAGAATTAGTAGCGGGTTATCAAACAGAATATTCGGGTATTCGATTTGGTTTATTTTACGTTGCTTCCTATTTAAACCTTTTAATTTCTTCATTATTTGTAACAGTTCTTTACTTGGGCGGTTCAAATATCTCTATTCCGTACATATTCGTTTCTGAGTTTTTTGAAATCAATAAAACATATGGAGTTTTTGGAACTACAATTGATCTCTTTATTACATTAGCTAAAACTTATTTTTTCT…
Medicago truncatula	NC_003119.8	YP_001381679.1	ndhA	-	10871..11422	10870..11422	exon1	ATGATAATTGATACAACGGAAGTCCAAGATATAAATTATTTTTCCGGATTGGAATCTTTCAAAGAGGTCTATGGAATTCTATGGATACTTGTACCTATTTTGATTCTTGTATTGGGAATCACAATAAGTGTACTAGCAATTGTATGGTTAGAAAGAGAAATATCTGCAGGGATACAACAGCGTATTGGACCCGAATACGCTGGTCCTTTTGGAATTCTTCAAGCTCTAGCAGACGGAACAAAACTACTATTCAAAGAGAATCTTATTCCATCTAGGGGAGATATTCGTTTATTCAGTATCGGACCATCCATATCAGTAATATCAATTCTAATAAGTTATTCAGTAATTCCCTTTGGCTATAACTTTGTTTTATCTGATTTCAATATCGGTGTTTTTTTA…
Medicago truncatula	NC_003119.8	YP_001381698.1	petD	-	48683..49160	48683..49157	exon2	AACAAAAAAACCTGACTTGAATGATCCTGTATTAAGAGCGAAATTGGCTAAAGGGATGGGTCATAATTATTATGGAGAACCCGCGTGGCCTAACGATCTTTTATATATTTTTCCTGTAGTAATTCTAGGTACGATTGCCTGTAACGTAGGCTTAGCGGTTCTCGAACCATCAATGATTGGGGAACCCGCAGATCCGTTTGCAACTCCTTTGGAAATATTGCCCGAATGGTATTTTTTTCCCGTATTTCAAATACTTCGTACAGTACCCAATAAATTATTGGGCGTTCTTTTAATGGTTTCAGTACCCGTGGGATTATTAACAGTACCTTTTTTGGAGAATGTTAATAAGTTCCAAAACCCATTTCGCCGTCCAGTAGCAACAACCGTCTTTTTGATTGG…
Medicago truncatula	NC_003119.8	YP_001381698.1	petD	-	49871..49878	49871..49878	exon1	ATGGGAGT
Medicago truncatula	NC_003119.8	YP_001381699.1	petB	-	50086..50733	50086..50727	exon2	AAAGTCTATGATTGGTTCGAAGAACGTCTTGAGATTCAGGCGATTGCCGATGATATAACTAGTAAATATGTTCCTCCTCATGTCAATATATTTTATTGTTTAGGAGGAATTACACTTACTTGTTTTTTAGTCCAAGTAGCGACGGGTTTTGCTATGACTTTTTATTATCGTCCGACCGTTACGGAAGCTTTTGCTTCTGTTCAATATATAATGACTGAGGCTAACTTTGGTTGGTTAATCCGATCAGTTCATCGATGGTCGGCAAGTATGATGGTCTTAATGATGATCTTGCACGTATTTCGCGTGTATCTCACCGGTGGTTTTAAAAAACCTCGCGAACTGACTTGGGTTACGGGTGTAGTTTTGGGTGTATTGACTGCATCCTTTGGTGTAACCGGT…
Medicago truncatula	NC_003119.8	YP_001381699.1	petB	-	51455..51460	51455..51460	exon1	ATGAGT
Medicago truncatula	NC_003119.8	YP_001381704.1	clpP	+	54343..54705	54343..54705	exon1	ATGCCAATTGGTGTTCCAAAAGTACCCTTTCAACTTCCTGAAGAAGATGAGGCATCTTGGGTTGATTTATACAATCGACTTTTTCAAGAAAGATTACTTTTTTTAGGTCAAGAGGTCAACACTGAAATATCAAATCAACTTGTTGGTCTAATGGTATATCTCAGTTTAGAGGACAAGACCAGAGATTTGTATTTGTTTATAAATTCTCCGGGCGGAGAGGTAATATCTGGAATGGCTATATTTGATATTATGCAAGTTGTAGAAGCAGAAGTACATACAGTATGCGTAGGACTAGCCGCTTCAATGGGATCTCTTCTTTTGGTCGGAGGGGAATTTACCAAACGTCTAGCATTCCCTCACGCT
Medicago truncatula	NC_003119.8	YP_001381704.1	clpP	+	55334..55552	55328..55552	exon2	AGGGTAATGATCCATCAACCTGCTACTTCTTTGTATGAGGGACAAGTAGGAGAATGTATGCTGGAAGCGGAGGAATTACTGAAAATGCGAAAAACTATCACAAATATTTATGCACAAAGAACAGGCAAAGCTTCCTGGCAGATATACAGAGACATGGAGCGGGATCTTTTTATGTCAGCAGAAGAAGCTGAAGCCCACGGAATTGTTGATACGGTCGCAGCTTAA
Medicago truncatula	NC_003119.8	YP_001381722.1	atpF	-	74367..74777	74367..74776	exon2	TAAGTGATTTATTAGATAATCGAAAACAGAGAATCTTGAGAACTATTCGAAATTCAGAAGAACTACGGGAAGCAGCCGTTGAACAGCTGGAGAAAGCCCGGGCCCGCTTAAGGAAAGTAGAAACGGAAGCGGATCGGTTTCGAGTGAATGGTTATTCCGAGATAGAACGAGAAAAATTGAATTTAATTAATTCAATTTATACAACTTTGGAACAATTCGAAAATTACAAAAACGAAACGATTCATTTTGAACAACAAAGGGCGATTAATCAAGTGCAACAGACGGTTTTACAACAAGCATTACAAGGAGCTCTGGGAACTCTGAATAGTTGCTTAAACAATGAGTTACATTTACGTACGATCGGTGCTAATATTGATATGTTTGGGGCGATGAAAGATA…
Medicago truncatula	NC_003119.8	YP_001381722.1	atpF	-	75435..75602	75458..75602	exon1	ATGAAAAATATAACCGATTCTTTTCTTTGCTTCATTTACTGGCCATCCGCCGGAAGTTTCGGGTTTGATACCGATATTTTAGCAACAAATCTAATAAATCTAAGTGTAGTGCTAGGTGTATTAATTTTTTTTGGAAAGGGAGTGT
Populus trichocarpa	NC_009143.1	YP_001109479.2	rps12	-	99446..99472	99446..99471	exon3	AATATGGGGTCAAAAAGCCAAAATAA
Populus trichocarpa	NC_009143.1	YP_001109479.2	rps12	-	100009..100239	100008..100239	exon2	ACTATCACCCCCAAAAAACCAAACTCTGCCTTACGTAAAGTTGCCAGAGTACGATTAACCTCTGGATTTGAAATCACTGCTTATATACCTGGTATTGGCCATAATTCACAAGAACATTCTGTAGTCTTAGTAAGAGGGGGAAGGGTTAAGGATTTACCCGGTGTGAGATATCACATTGTTCGAGGAACCCTAGATGCTGTCGGAGTAAAGGATCGTCAACAAGGGCGTTCTA
Populus trichocarpa	NC_009143.1	YP_001109479.2	rps12	-	70463..70576	70463..70576	exon1	ATGCCAACTATTAAACAACTTATTAGAAACACAAGACAGCCAATCAGAAATGTCACCAAATCCCCCGCTCTCGGGGGATGCCCTCAGCGCCGAGGGACATGTACTAGGGTGTAT
Populus trichocarpa	NC_009143.1	YP_001109533.1	petD	+	77519..77527	77519..77526	exon1	ATGGGAGT
Populus trichocarpa	NC_009143.1	YP_001109533.1	petD	+	78323..78811	78322..78811	exon2	AACAAAAAAACCTGACTTGAATGATCCTGTATTAAGAGCTAAATTGGCTAAAGGAATGGGTCATAATTATTACGGAGAACCCGCATGGCCAAATGATCTTTTATATATTTTTCCAGTAGTAATTCTAGGTACTATTGCATGTAATGTAGGATTAGCGGTTCTAGAACCATCAATGATTGGTGAACCTGCAGATCCATTTGCAACTCCTTTGGAAATATTGCCTGAATGGTATTTCTTTCCCGTATTTCAAATACTTCGTACAGTACCCAATAAGTTATTGGGTGTTCTTTTAATGGTTTCAGTACCTGCGGGATTATTAACAGTACCCTTTTTGGAGAATGTTAATAAATTTCAAAATCCATTTCGTCGTCCGGTCGCGACAACTGTTTTTTTGATTGG…
Ricinus communis	NC_016736.1	YP_005090164.1	atpF	-	12926..13396	12926..13335	exon2	TAACGGATTTATTAGATAATCGAAAACAAAGGATTTTGGATACTATTCGAAATTCAGAAGAACTACGTGAGGGGGCCATTGAACAGCTGGAAAAAGCCCGGGCCCGCTTACGGAAAGTGGAAATAGAAGCAGATCAGTTTCGAATGAATGGATACTCTGAGATAGAACGAGAAAAGTTGAATTTGATTAATTCAACTTATAAAACTTTGAAACAATTAGAAAATTACAAAAATGAAACCATTCATTTTGAACAACAAAGAACGATTAATCAAGTCCGACAACGGGTTTTCCAACAAGCCTTACAGGGAGCTCTAGGAACTCTGAATAGTTGTTTGACCAACGAGTTACATTTACGTACCATCAATGCTAATCTTGGCATGTTTGGGGCGATAAAAGAAA…
Ricinus communis	NC_016736.1	YP_005090164.1	atpF	-	14113..14256	14112..14256	exon1	ATGAAAAATGTAACCGATTCTTTCGTTTCCTTGGGTCACTGGCCATCCGCCGGGAGTTTCGGATTTAATACCGATATTTTAGCAACAAATCCAATAAATCTAAGTGTAGTCCTTGGTGTATTGATTTTTTTTGGAAAGGGGGTGT
Ricinus communis	NC_016736.1	YP_005090169.1	rpoC1	-	22374..23903	22374..23984	exon2	TTTTCTTTTGCTAGGCCCATAGCTAAAAAACCTACTTTTTTACGATTACGAGGTTCATTCGAATACGAAATTCAATCCTGGAAATACAGTATTCCACTTTTTTTTACTGCCCAAGGCTTCGATACATTTCGAAATCGAGAAATTTCTACAGGAGCTGGTGCTATCCGAGAACAATTAGCCGATCTAGATTTGCGAATTATTATAGATTATTCATCGGTAGAATGGAAAGAATTAGGGGAAGAAGGGCCTACGGGGAATGAATGGGAAGATCGAAAAGTTGGAAGAAGAAAGGATTTTTTGGTTCGACGCGTGGAATTAGCTAAGCATTTTATTCGAACAAATATAGAACCAGAATGGATGGTTTTATGTCTATTACCAGTTCTTCCTCCCGAGTTGAGA…
Ricinus communis	NC_016736.1	YP_005090169.1	rpoC1	-	24750..25184	24753..25184	exon1	ATGATTGATCGGTATAAACATCAACAACTCCGAATTGGATCAGTTTCGCCTCAACAAATAAGTGCTTGGGCCAAAAAAATCCTACCTAATGGGGAGATTGTTGGAGAAGTGACAAAACCCTATACTTTTCATTACAAAACCAATAAACCTGAAAAAGGTGGATTGTTTTGTGAAAGAATTTTTGGGCCTATAAAAAGTGGAATTTGTGCTTGTGGAAATTATCGAGTAATCAGAAATGAAAAAGAAGACCAAAAATTTTGTGAACAATGCGGAGTCGAATTTGTTGATTCTCGGATACGAAGATATCAAATGGGCTACATCAAACTGGCATGCCCAGTAACTCATGTGTGGTATTTGAAACGTCTTCCTAGTTATATCGCAAATCTTTTAGATAAACCT…
Ricinus communis	NC_016736.1	YP_005090203.1	clpP	-	75314..75541	75314..75541	exon3	AGGGTAATGATTCATCAACCTATTGCTGGTTTTTATGAGGCCCAAATAGGAGAATTTGTCCTGGAAGCAGAAGAACTACTGAAACTGCGCGAAATCCTCACAAGGATTTATGCACAAAGAACGGGAAAACCTTTATGGGTTGTATCCGAAGACATGGAAAGAGATGTTTTTATGTCAGCAGCAGAAGCCCAAGCTCATGGAATTGTTGATCTTGTAGCAGTTGCATAA
Ricinus communis	NC_016736.1	YP_005090203.1	clpP	-	76193..76483	76193..76484	exon2	CAACCGACTTTATCGAGAAAGATTACTTTTTTTAGGTCAAGATGTTGATAGCGAGATCTCGAATCAACTTATTGGTCTTATGGTATATCTCAGTATAGAGAGCGAGACTAAAGATTTGTATTTGTTTATAAACTCTCCTGGGGGATGGGTAATACCCGGAATAGCTATTTATGATACTATGCAATTTGTGCGACCAGATGTACAAACAGTATGCATGGGATTAGCTGCTTCAATGGCATCTTTTATCCTAGTTGGAGGAAAAATTACCAAACGTTTAGCATTCCCTCATGCT
Ricinus communis	NC_016736.1	YP_005090203.1	clpP	-	77380..77448	77378..77448	exon1	ATGCCTATTGGTGTTCCAAAAGTCCCTTTTCGAAATCCTGGGGAAGACGATTCCATTTGGATTGACGTATA
Ricinus communis	NC_016736.1	YP_005090208.1	petB	+	81211..81897	80462..80467	exon1	ATGAGT
Ricinus communis	NC_016736.1	YP_005090208.1	petB	+	NA	81256..81897	exon2	AAAGTTTATGATTGGTTCGAAGAACGTCTCGAGATTCAGGCGATTGCAGATGATATAACTAGTAAATATGTTCCTCCCCACGTCAACATATTTTATTGTTTAGGAGGAATTACGCTTACTTGTTTTTTAGTACAAGTAGCTACGGGGTTTGCTATGACTTTTTACTACCGTCCGACCGTTACTGAGGCTTTTGCTTCTGTTCAATACATAATGACTGAAGCTAACTTTGGTTGGTTAATCCGATCAGTTCATCGATGGTCGGCAAGTATGATGGTTTTAATGATGATCCTGCACGTATTTCGTGTGTATCTCACTGGTGGCTTTAAAAAACCTCGTGAATTGACTTGGGTTACAGGTGTGGTTCTTGCTGTATTGACCGCATCTTTTGGCGTAACTGGT…
Ricinus communis	NC_016736.1	YP_005090209.1	petD	+	82868..83392	82091..82098	exon1	ATGGGAGT
Ricinus communis	NC_016736.1	YP_005090209.1	petD	+	NA	82918..83392	exon2	AACAAAAAAACCTGACTTGAATGATCCTGTATTAAGGGCTAAATTGGCTAAGGGAATGGGTCATAATTATTACGGAGAACCCGCATGGCCCAATGATCTTTTATATATTTTTCCGGTAGTAATTCTAGGTACTATTGCATGTAATGTAGGATTAGCGGTTCTAGAACCATCAATGATTGGTGAACCTGCGGATCCATTTGCAACTCCTTTGGAAATATTGCCTGAATGGTATTTCTTTCCTGTATTTCAAATACTTCGTACAGTACCCAATAAGTTATTGGGTGTTCTTTTAATGGTTTCAGTACCTGCAGGATTATTAACAGTACCCTTTTTGGAGAATGTTAATAAATTCCAAAATCCATTTCGTCGTCCAGTTGCGACAACCGTCTTTTTGGTTGG…
Sorghum bicolor	NC_008602.1	YP_899408.2	ycf3	-	44971..45129	44971..45129	exon3	CGAGGAGAACAGGCCATTCTACAGGGCGATTCGGAAATTGCGGAAGCTTGGTTTGATCAAGCTGCTGAGTATTGGAAACAAGCTATAGCGCTTACTCCAGGAAATTATATTGAAGCACAGAACTGGTTAAAGATTACGAAGCGCTTTGAATTTGAATAA
Sorghum bicolor	NC_008602.1	YP_899408.2	ycf3	-	45860..46087	45860..46087	exon2	ATGTTGGCTCAATCCGAAGGAAATTATGCGGAAGCTTTGCAGAATTATTATGAAGCTACGCGACTAGAAATTGATCCCTATGATCGAAGTTATATACTATATAACATAGGCCTTATACACACAAGCAATGGAGAGCATACAAAGGCTTTGGAATATTATTTCCGGGCGCTAGAACGAAACCCCTTCTTACCGCAAGCTTTTAATAATATGGCCGTGATCTGTCATTAC
Sorghum bicolor	NC_008602.1	YP_899408.2	ycf3	-	46852..46977	46846..46977	exon1	ATGCCTAGATCCCGTATAAATGGAAATTTCATTGATAAGACCTCCTCGATTGTAGCCAATATTTTATTGCAAATAATTCCGACAACCTCCGGGGAAAAAAGGGCATTTACTTATTATAGAGATGGTGCGATT
Sorghum bicolor	NC_008602.1	YP_899437.1	petB	+	73978..73983	73978..73983	exon1	ATGAGT
Sorghum bicolor	NC_008602.1	YP_899437.1	petB	+	74685..75383	74742..75383	exon2	AAAGTATATGATTGGTTTGAAGAACGTCTTGAGATTCAGGCAATTGCAGATGATATAACTAGTAAATATGTTCCTCCTCATGTCAACATATTTTATTGCTTAGGGGGAATTACACTTACTTGTTTTCTAGTACAAGTCGCTACCGGTTTTGCTATGACTTTTTACTACCGACCCACCGTTACAGAGGCTTTTTCCTCCGTTCAATATATAATGACGGAGGCCAACTTTGGTTGGTTAATCCGATCGGTTCATCGATGGTCAGCAAGTATGATGGTTCTAATGATGATCCTGCACGTATTTCGTGTGTATCTCACAGGTGGATTTAAAAAACCCCGTGAATTAACTTGGGTCACAGGCGTGGTTTTGGCTGTATTGACTGCATCATTTGGTGTAACTGGT…
Solanum lycopersicum	NC_007898.3	YP_008563119.1	petD	+	78431..78436	78431..78438	exon1	ATGGGAGT
Solanum lycopersicum	NC_007898.3	YP_008563119.1	petD	+	79175..79651	79177..79651	exon2	AACAAAAAAACCTGACTTGAATGATCCTGTATTAAGAGCTAAATTGGCTAAGGGTATGGGTCATAATTATTATGGCGAGCCCGCATGGCCCAATGATCTTTTATATATTTTTCCAGTAGTAATTCTAGGTACTATTGCATGTAATGTAGGCTTAGCCGTTTTAGAACCATCAATGATTGGTGAACCAGCGGATCCATTTGCAACCCCTTTGGAAATCTTACCTGAATGGTATTTCTTTCCTGTATTTCAAATACTTCGTACAGTGCCCAATAAATTATTGGGGGTTCTTTTAATGGTTTCAGTACCTGCGGGATTATTAACAGTACCTTTTTTAGAGAATGTTAATAAATTCCAAAATCCATTTCGCCGTCCAGTAGCGACGACTGTCTTTTTGATTGG…
Solanum lycopersicum	NC_007898.3	YP_008563128.1	rpl2	-	86035..86460	86035..86469	exon2	ACCGATATGCCCTTAGGCACGGCCATACATAACATAGAAATCACACTTGGAAAGGGTGGACAATTAGCTAGAGCAGCGGGTGCTGTAGCGAAACTGATTGCAAAAGAGGGGAAATCGGCCACATTAAAATTACCTTCTGGGGAGGTCCGTTTGATATCCAAAAACTGCTCAGCAACAGTCGGACAAGTGGGGAATGTTGGGGTGAACCAGAAAAGTTTGGGTAGAGCCGGATCTAAGCGTTGGCTAGGTAAGCGTCCTGTAGTAAGAGGAGTAGTTATGAACCCTGTAGACCATCCCCATGGGGGTGGTGAAGGGAGAGCCCCAATTGGTAGAAAAAAACCCACAACCCCTTGGGGTTATCCTGCACTTGGAAGAAGAAGTAGAAAAAGGAATAAATAT…
Solanum lycopersicum	NC_007898.3	YP_008563128.1	rpl2	-	87136..87525	87136..87525	exon1	ATGGCGATACATTTATACAAAACTTCTACCCCGAGCACACGCAATGGAACCGTAGACAGTCAAGTGAAATCCAATCCACGAAATAATTTGATCTATGGACAGCGTCGTTGTGGTAAAGGTCGTAATGCCAGAGGAATCATTACCGCAAGGCATAGAGGGGGAGGTCATAAGCGTCTATACCGTAAAATCGATTTTCGACGGAATGAAAAAGACATATATGGTAGAATCGTAACCATAGAATACGACCCTAATCGAAATGCATACATTTGTCTCATACACTATGGGGATGGTGAGAAGAGATATATTTTACATCCCAGAGGGGCTATAATTGGAGATACCATTGTTTCTGGTACAGAAGTTCCTATAAAAATGGGAAATGCCCTACCTTTG
Solanum lycopersicum	NC_007898.3	YP_008563144.1	ndhA	-	121110..121649	121110..121648	exon2	TATCTAACAGTTTAAGTACAGTTGATATAGTGGAAGCGCAGTCAAAATATGGTTTTTGGGGGTGGAATTTGTGGCGTCAACCCATCGGGTTTATCGTTTTTCTAATTTCTTCTCTCGCCGAGTGTGAAAGATTACCTTTTGATTTACCAGAAGCAGAAGAAGAATTAGTAGCAGGGTATCAAACCGAATATTCTGGTATCAAATTTGGTTTATTTTACATTGCTTCATATCTGAATCTACTAGTTTCTTCATTATTTGTAACAGTTCTTTACTTGGGAGGTTGGAATCTTTCTATTCCGTACATATTTGTTCCTGATATATTTGGCATAAATAAAGGAGGTAAAGTCTTTGGAACACTAATTGGTATCTTTATCACATTAGCCAAAACTTATTTGTTTT…
Solanum lycopersicum	NC_007898.3	YP_008563144.1	ndhA	-	122783..123334	122782..123334	exon1	ATGATAATTGATACAACAGAAATAGAGACTATCAATTCTTTTTCCAAATTGGAATCCTTAAAAGAAGTCTATGGGATCATATGGATGCTTGTCCCTATTGTGACTCTTGTATTAGGAATCACAATAGGTGTACTAGTAATTGTTTGGTTAGAAAGAGAAATATCTGCAGGAATACAACAACGTATTGGGCCTGAATATGCCGGCCCGTTAGGAATTCTTCAAGCTCTAGCAGATGGGACAAAACTACTTTTGAAAGAGAACCTTATTCCATCTACAGGAGATACTCGTTTATTCAGTATCGGACCATCCATAGCAGTAATATCTATCTTTCTAAGTTATTCAGTAATTCCTTTTGGTGATCACCTTGTTCTAGCCGATCTTAGTATTGGTGTTTTTTTT…
Zea mays	NC_001666.2	NP_043053.1	petB	+	73141..73146	73141..73146	exon1	ATGAGT
Zea mays	NC_001666.2	NP_043053.1	petB	+	73845..74543	73902..74543	exon2	AAAGTATATGATTGGTTTGAAGAACGTCTTGAGATTCAGGCAATTGCAGATGATATAACTAGTAAATATGTTCCTCCTCATGTCAACATATTTTATTGTTTAGGGGGAATTACACTTACTTGTTTTCTAGTACAAGTCGCTACCGGTTTTGCTATGACTTTTTACTACCGACCGACCGTTACAGAGGCTTTTTCCTCCGTTCAATATATAATGACGGAGGCCAACTTTGGTTGGTTAATCCGATCGGTTCATCGATGGTCAGCAAGTATGATGGTTCTAATGATGATCCTGCACGTATTTCGTGTGTATCTCACAGGTGGATTTAAAAAACCCCGTGAATTAACTTGGGTCACAGGCGTGGTTTTGGCTGTATTGACTGCATCATTTGGTGTAACTGGT…
Psilotum nudum	NC_003386.1	NP_569620.1	rpoC1	-	25740..27332	25740..27317	exon2	CTCTATCTTGCTAGGCCTATAGCTGAAAAACCTACTTTATTACAATTAAAAGGGTTTTTCAAGTACGAGGATCAATCATGGAGATATCTTTTTCCTCGTTTTTTTTCCACCCGGGGATTCGAAGCATTTAAAAGCAGAGAAATAGCTACCGGAGGGGATGCTGTGAGAAAAGAATTAGCCAGTTTAAATTTAAAAACTGTTATGGAGTGTACATATTTAGAATGGAAGGATTTAGCAAAGCAAAAACCAACTGGGAATGAATGGGAAGATCGAGGAATTCAAAGAATAAAAGATTTTATGGTTAGACGCATCAGATTGGTCAAACATTTTCTTTATACGGATGTTAAACCAGAGTGGATGGTTTTATCTTTATTACCAGTTCTTCCTCCTGAATTGAGA…
Psilotum nudum	NC_003386.1	NP_569620.1	rpoC1	-	28024..28455	28024..28455	exon1	ATGATTCACAAAAATAACTATCAACAGCTTCGTATTGGATTAGCTTCGCCCGAACAAATTCGCGCTTGGGCTGAACGCATATTGCCCACTGGGGAAATAGTTGGAAAGGTAACTCAACCTTATACTCTGCATTATAAAACCCACAAACCAGAAAGAGATGGTCTTTTTTGCGAAAGGATATTTGGACCTATTAAAAGTGGATTTTGTGCCTGTGGAAACTACCAAGCAGTTGATAATGGGAAAGAATTCTCAAGTTTTTGCAAACAATGCGGAGTTGAATTCACTGAATCCCGAGTTCGAAGATACCAAATGGGATACATTGAATTAGCATGTCCGGTCACTCATGTATGGTATTTGAAAAGACTTCCCAGTTATATTGCAAATCTTCTAGCCAAGCCT…
Salvia miltiorrhiza	NC_020431.1	YP_007507093.1	rps16	-	4833..5027	4833..5029	exon2	GAGCCGTCTATCGAATCGTTGCAATTGATGTTCGATCCCGAAGAGAAGGAAAAGATCTTAGAAAAGTGGGCCTTTATGATCCAATGAAGAATCAAACTTATTTAAATGTTCCTGTTATTCTATATTTCCTTGAAAAAGGGGCTCAACCCACAGGAACTGTCCAGAATCTTTTAAAGAAGGCGGGAGTTTTTAAATAA
Salvia miltiorrhiza	NC_020431.1	YP_007507093.1	rps16	-	5902..5943	5904..5943	exon1	ATGGTAAAACTTCGTTTGAAACGATGTGGTAGAAAGCAAC
Astragalus membranaceus	NC_029828.1	YP_009242959.1	atpF	+	47921..48088	47921..48065	exon1	ATGAAAAATATAACCGATTCTTTTCTTTGCTTGAGTTACTGGCCATCCGCCGGAAGTTTCGGGTTTGATACCGATATTTTAGCAACAAATCTAATAAATCTAAGTGTAGTTCTAGGTGTATTAATTTTTTTTGGAAAGGGAGTGT
Astragalus membranaceus	NC_029828.1	YP_009242959.1	atpF	+	48766..49176	48767..49176	exon2	TAAGTGATTTATTAGATAATCGAAAACAGAGAATCTTGAGAACTATTCGAAATTCAGAAGAACTACGGGAAGGAGCCATTGAACAGCTGGAAAAAGCCCGGGCCCGCTTAAGGAAAGTAGAAACCGAAGCAGATCGGTTTCGAGTGAATGGTTATTCTGAGATAGAACGAGAAAAATTGAATTTAATTAATTCAATTAATACAACTTTGGAACAATTAGAAAATTACAAAAATGAAACCATTCAGTTTGAACAACAAAAGGCAATTCATCAAGTCCAACAGCGAGTTTTACAACAAGCGTTACAGGGAGCTCTTGGAACTTTGAATAGTAGCTTAAACAACGAGTTACATTTACGTACCATCAGTGCTAATATTGGTATGTTTGGGGCAATGAAAGACA…
Astragalus membranaceus	NC_029828.1	YP_009243001.1	ndhA	+	111824..112375	111824..112376	exon1	ATGATAATTGATACAACGGAAATCCAAGATATCCATTCTTTTTCCGGATTGGAATCTTTAAACGAAGTCTATGGAATTCTATGGGTACTTGTACCTATTTTGATTCTTATATTGGGAATCACAATAAGTGTACTAGCAATTGTATGGTTAGAAAGAGAAATATCTGCAGGGATACAACAGCGCATTGGACCCGAATACGCCGGTCCTTTTGGAGTTCTTCAAGCTCTAGCAGACGGAACAAAACTCCTTTTCAAAGAGAATCTTATTCCATCTAGGGGAGATATTCGTTTATTCAGTATTGGACCATCCATATCAGTTATATCAATTCTACTAAGCTATTCAGTAATTCCTTTTGGCTATAACTTTATTTTATCTGATTTCAATATAGGTGTTTTTTTA…
Astragalus membranaceus	NC_029828.1	YP_009243001.1	ndhA	+	113612..114151	113613..114151	exon2	TATCTAACAGTTTAAGTACAGTTGATATAGTTGATGCGCAATCAAAATATGGTTTTTGGGGATGGAATTTGTGGCGTCAACCTATGGGTTTCATCGTTTTTTTAATTTCTTCGTTAGCAGAATGTGAAAGATTACCTTTTGATTTACCAGAAGCAGAAGAAGAATTAGTAGCGGGTTATCAAACAGAATATTCCGGTATCAAATTTGGTTTATTTTACGTTGCTTCCTATTTAAACCTATTAATTTCTTCATTATTTGTCACAGTTCTTTACTTGGGTGGTTCCAATATATCTATTCCGTACATATTCGTTTCTGAGTTTTTTGAAATAAATAAAACATATGGAGTTTTTGGAACTACAATTGATCTCTTTATTACATTAGCTAAAACTTATTTTTTCT…
Huperzia lucidula	NC_006861.1	YP_209486.1	rpl12	+	654..1051	654..1053	exon1	ATGGCCATCCGTTTTTATAGAGACTATACTCCAGGCGCACGTGATCGATTAGTTGTTTCAAGTTCTGAAGGAACAGTTCGATTCAAACCTCAAAAAAAATTAATCTCTGGCTTTACTTGTAGAAAAGGCCGTAATAACAGAGGAATTATTACTAGTCGACATAGAGGAGGCGGTCACAAACGTTTGTATCGTCAAATTGATTTTCGACGAAGTAAAAGAGGTATATCCGGAAGGATTGTTACCGTGGAATATGACCCTAATCGTAATGCATACATATGTCTTGTACATTATGAGGATGGTGAAAAGAAGTATATTTTACATCCAGGAGGAATTAAAATTGGAGATACCATTATTTCCGGGCCAATGGCTACTATTTTAATAGGAAATGCCCTACCTTTGA
Huperzia lucidula	NC_006861.1	YP_209486.1	rpl12	+	1722..2160	1724..2160	exon2	CCAATATGCCTTTAGGCACGACTATACATAACGTAGAAATAACACCTGGGAGGGGTGGACAATTAGCTAGAGCAGCAGGTACTGCGGCAAAGCTTATTGCAAAAGAGGGTAGATTGGCTACATCAAGATTACCATCCGGAGAAGTTCGTTTAATATCTCAGAATTGCTTAGCTACCGTTGGGCAGGTAGGCAATGTTGATGATAATAATCGGACCCTGGGTAAAGCTGGATCTAAACGCTGGCTGGGTAAACGCCCCAAAGTAAGGGGAGTAGTTATGAACCCTGTGGATCATCCTCATGGAGGTGGTGAAGGCAGAGCTCCAATTGGTAGAAAAAAACCATTAACTCCTTGGGGTCATACTGCACTTGGTGGGAGAAGCCGAAAAAATCATAAATATA…
Huperzia lucidula	NC_006861.1	YP_209498.1	petD	-	8879..9352	8879..9353	exon2	TGATAATTATTTTCATTCTATAGCTTACCCGGATGATGAGCATATAACTCGAAATGGAGTCTACTTTGTGGAAAATATGGGAAAAAGCATTAGATTCTTTGTAAGATGCCTACCTATATTTTAGAAGAAAGGAAGGAAAGATTTTAATTATTATTGCTTGAGCCGGATGAAAATAAATTTCCATGTCCGATTCTTCGGGGGGGGGAGCAAAAAAATTATTGACTATTTACCTATCCCAATAGCAAAAAAACCTGACTTAAGTGATCCTGTATCAAGAGCCAAATTAGCTAAGGGTATGGGACATAATTATTATGGAGAACCTGCTTGGCCTAACGATCTTTTGTATATTCCTCCAGTAGTAATTCCAGGTACTATTGCATGTACCGTAGGTTTAGCAGT…	KKGRKDFNYYCLSRMKINFHVRFFGGGSKKIIDYLPIPIAKKPDLSDPVSRAKLAKGMGHNYYGEPAWPNDLLYIPPVVIPGTIACTVGLAVLEPSMIGEPANPFATPLEILPEWYFSPVFQILRTVPNKLLGVLLMAAVPAGLLVVPFPENVNKFQNPFRRPVATTVFSAGTAVAPWLGIGAALPIDKSLTLGLF
Huperzia lucidula	NC_006861.1	YP_209498.1	petD	-	10096..10103	10096..10103	exon1	ATGGGAGT
Saccharum officinarum	NC_006084.1	YP_054607.1	rps12	-	93000..93028	93000..93028	exon3	AATATGGGGCCAAAAAGCCAAAAAAATAA
Saccharum officinarum	NC_006084.1	YP_054607.1	rps12	-	93565..93800	93569..93800	exon2	ACTATCAACCCCAAAAAACCCAACTCTGCCTTACGTAAAGTTGCCAGAGTACGATTAACCTCTGGATTTGAAATCACTGCTTATATACCTGGTATTGGCCATAATTTACAAGAACATTCTGTAGTATTAGTAAGAGGAGGAAGGGTTAAGGATTTACCCGGTGTGAGATATCGCATTATTCGAGGAACCCTAGATGCTGTCGCAGTAAAGAATCGTCAACAAGGGCGTTCTA
Saccharum officinarum	NC_006084.1	YP_054607.1	rps12	-	69929..70042	69929..70042	exon1	ATGCCAACGGTTAAACAACTTATTAGAAATGCAAGACAGCCAATACGAAATGCTAGAAAATCGGCCGCGCTTAAGGGATGTCCTCAGCGTCGAGGAACATGTGCTAGGGTGTAT
Brassica nigra	NC_030450.1	YP_009259558.1	rps12	-	97340..97366	97340..97365	exon3	AATATGGGGTCAAAAAGCCAAAATAA
Brassica nigra	NC_030450.1	YP_009259558.1	rps12	-	97904..98134	97903..98134	exon2	ACTATCACCCCCAAAAAACCAAACTCTGCCTTACGTAAAGTTGCCAGAGTACGATTAACCTCGGGATTTGAAATCACTGCTTATATACCTGGTATTGGCCATAATTTACAAGAACATTCTGTAGTCTTAGTAAGAGGGGGAAGGGTTAAGGATTTACCCGGTGTGAGATATCACATTGTTCGAGGAACCCTAGATGCTGTCGGAGTAAAGGATCGTCAACAAGGGCGTTCTA
Brassica nigra	NC_030450.1	YP_009259558.1	rps12	-	68824..68925	68824..68925	exon1	ATGCCAACCATTAAACAACTTATTAGAAATACAAGACAGCCAATCCGAAATGTCACGAAATCCCCAGCGCTTCGGGGATGCCCTCAGCGACGAGGAACATGT
Brassica nigra	NC_030450.1	YP_009259561.1	rps16	-	4876..5096	4876..5102	exon2	GAGCCGTTTATCGAATCGTTGCAATTGATGTTCGATCCCGAAGAGAAGGAAGAGATCTTCGGAAGGTGGGTTTTTATGATCCCATAACTAATCAAACTTATTTAAATCTTCCTGCTATTCTCGATTTCCTTAAAAAGGGCGCTCAACCAACAAGAACAGTTCATGATATTTCAAAGAAGGCAGGTATTTTTACGGAATTAAATCTTAATAAAACGAAATTGAATTAA
Brassica nigra	NC_030450.1	YP_009259561.1	rps16	-	5983..6028	5989..6028	exon1	ATGGTAAAACTTCGTTTAAAACGATGTGGTAGAAAGCAAC
Brassica nigra	NC_030450.1	YP_009259580.1	ycf3	-	41851..42003	41851..42003	exon3	CGTGGAGAACAGGCCATTCAACAAGGAGATTCTGAAATGGCGGAGGCTTGGTTTGCCCAAGCCGCCGAGTATTGGAAACAGGCTATAACGCTTACTCCTGGTAATTATATTGAAGCACAGAATTGGTTGACGATCACAAGGCGCTTCGAATAA
Brassica nigra	NC_030450.1	YP_009259580.1	ycf3	-	42747..42974	42747..42975	exon2	GATGTCGGCTCAATCTGAAGGAAATTATGCGGAAGCATTACAGAATTATTATGAAGCTATGCGACTAGAAATTGACCCCTATGATCGAAGTTATATACTCTATAATATAGGCCTTATCCACACAAGTAATGGGGAACATACCAAAGCGTTAGAATATTATTTTCGGGCATTAGAACGAAACCCCTTTTTACCACAAGCTTTTAATAATATGGCTGTGATCTGTCATTAC
Brassica nigra	NC_030450.1	YP_009259580.1	ycf3	-	43701..43826	43702..43826	exon1	ATGCCAAGATCGCGTATAAATGGAAATTTTATTGATAAAACCTTTACAATTGTAGCCGATATCTTATTACGAGTCATTCCGACAACTTCCGGAGAAAAAGAGGCATTTACTTATTACAGAGATGG
Brassica nigra	NC_030450.1	YP_009259604.1	clpP	-	69116..69343	69116..69343	exon3	AGGGTAATGATCCATCAACCCGCTAGTTCGTTTTATGAGGCACAAACGGGAGAAGTTATCTTGGAAGCGGAAGAACTACTAAAACTTCGCGAAACCATCACAAGGGTTTATGTACAAAGAACGGGCAAACCTATATGGGTTGTATCCGAAGACATGGAAAGGGATGTTTTTATGTCAGCAACAGAAGCCCAAGCTCATGGAATTGTTGATCTTGTAGCGGTTCAATAA
Brassica nigra	NC_030450.1	YP_009259604.1	clpP	-	69914..70208	69914..70205	exon2	CAACCGACTTTATCGAGAAAGATTATTTTTTTTAGGCCAAGAGGTTGATACCGAAATCTCGAATCAACTTATTAGTCTTATGATATATCTCAGTATAGAAAAGGATACCAAAGATCTTTATTTGTTTATAAATTCGCCTGGTGGATGGGTAATATCTGGAATGGCTATTTATGATACTATGCAATTTGTGAGACCCGATGTACAGACAATATGCATGGGATTAGCCGCTTCAATAGCATCCTTTATCCTAGTCGGAGGAGCAATTACCAAACGTATAGCATTCCCTCACGCT
Brassica nigra	NC_030450.1	YP_009259604.1	clpP	-	71126..71193	71123..71193	exon1	ATGCCTATTGGCGTTCCAAAAGTACCTTTTCGAAGTCCTGGAGAAGGAGATACATCTTGGGTTGACATATA
Brassica nigra	NC_030450.1	YP_009259635.1	ndhA	-	119106..119636	119106..119635	exon2	TATCTAATAGTTTAAGTACAGTTGATATAGTTGAGGCACAATCAAAATATGGTTTTTGGGGATGGAATTTGTGGCGTCAACCTATAGGTTTTATCATTTTTCTAATTTCTTCCCTAGCAGAATGCGAGAGGTTACCTTTTGATTTACCAGAAGCGGAAGAAGAATTAATAGCAGGTTATCAAACTGAATATTCCGGTATCAAATTTGGTTTATTTTACGTTGCTTCTTATCTAAATCTATTAATTTCCTCATTATTTGTAACAGTTCTGTACTTAGGCGGTTGGAATTTTTCTATTCCGTATATATCTATTCTGGAGCTATTTGAAAAGGATCAAATTTTTGGAACAACAATTGGTATCTTTATTACATTAGCTAAAACTTATTTGTTCTTGTTCATTT…
Brassica nigra	NC_030450.1	YP_009259635.1	ndhA	-	120715..121266	120714..121266	exon1	ATGATAATTTATGCAACAGAAGTACAAACTATAAATTCTTTTGTTAGATTGGAATCTTTAAAAGAGGTCTATGGACTCATATGGATATTTGTCCCTATATTTTCTCTTGTATTGGGAATCATAACAGGTGTACTAGTAATTGTGTGGTTAGAAAGAGAAATATCTGCAGGGATACAACAACGTATTGGACCTGAATACGCCGGCCCGTTAGGAATTCTTCAAGCTTTAGCCGACGGGACAAAACTACTTTTCAAAGAAGATCTTCGTCCATCTCGAGGAAATACTCCTTTATTTAGTATTGGACCATCTATAGCAGTTATCTCTATTTTACTAAGTTATTCAGTAATTCCCTTTAGCAATCACCTTGTTTTAGCGGATCTCAATATCGGTATTTTTTTA…
Cuscuta reflexa	NC_009766.1	YP_001430088.1	rps12	-	85856..85882	85856..85881	exon3	AATATGGGGTAAAAAAGCCAAAATAA
Cuscuta reflexa	NC_009766.1	YP_001430088.1	rps12	-	86414..86644	86413..86644	exon2	ACTATCACCCCCAAAAAACCAAACTCTGCCTTACGTAAAGTTGCCAGAGTACGATTAACCTCTGGATTTGAAATCACTGCTTATATACCCGGCATCGGCCATAATTTACAAGAACATTCTGTAGTCTTAGTAAGAGGGGGGAGGGTTAAGGATTTACCCGGTGTGAGATATCACATTGTTCGAGGAACCCTAGATGCTGTCGGAGTAAAGGATCGTCAACAAGGGCGTTCTA
Cuscuta reflexa	NC_009766.1	YP_001430088.1	rps12	-	59928..60041	59928..60041	exon1	ATGCCAACTATTAAACAACTTATTAGAAATACAAGACAGCCCATCAAAAATGTCACGAAATCCCCCGCTCTTGGGGGGTGCCCTCAGCGTCGAGGAACATGTACTAGGGTGTAT
Cuscuta reflexa	NC_009766.1	YP_001430109.1	ycf3	-	37043..37195	37043..37195	exon3	CGGGGAGAACAGGCCATTCAACAGGGAGATTCTGAAATTGCGGGGGCTTGGTTCGATCAAGCCGCTGAGTACTGGAAACAAGCTCTAGCGCTTACTCCCGGTAATTACATAGAAGCGCATAATTGGTTGAAAATCACAGGGCGATTCGACTAA
Cuscuta reflexa	NC_009766.1	YP_001430109.1	ycf3	-	37970..38200	37970..38199	exon2	GGATGTCGGCTCAATCCGAAGGAAATTATGCGGAAGCTTTACAGAATTATTATGAAGCTATGCGACTAGAAATTGATCCCTATGATCGAAGTTATATACTATATAATATAGGTCTTATCCACACAAGTAATGGAGAACATATGAAAGCTTTGGAATATTATTTTAGAGCACTAGAACGAAATCCATTCTTACCGCAAGCTTTTAATAATATGGCCGTGATCTGTCATTAC
Cuscuta reflexa	NC_009766.1	YP_001430109.1	ycf3	-	38928..39050	38927..39050	exon1	ATGCCTAGATCGCGAATAAATGGAAATTTTTTGGATAAGACCTTTTCAATTGTAGCCAATATCTTATTACGAATAATTCCGACAACGTCAGGAGAAAAAGAGGCATTTACCTATTACCGAGATG
Magnolia grandiflora	NC_020318.1	YP_007474515.1	rps12	-	101535..101564	101535..101564	exon3	AATATGGGGTCAAAAAGCCAAAATAAGTGA
Magnolia grandiflora	NC_020318.1	YP_007474515.1	rps12	-	102102..102332	102101..102332	exon2	ACTATCACCCCCAAAAAACCAAACTCTGCCTTACGTAAAGTTGCCAGAGTACGATTAACCTCTGGATTTGAAATCACTGCTTATATACCTGGTATTGGCCATAATTCACAAGAACATTCTGTAGTCTTAGTAAGAGGAGGAAGGGTTAAGGATTTACCCGGTGTGAGATATCACATTGTTCGAGGAACCCTAGATGCTGTCGGAGTAAAGGATCGTCAACAAGGGCGTTCTA
Magnolia grandiflora	NC_020318.1	YP_007474515.1	rps12	-	73289..73402	73289..73402	exon1	ATGCCAACTATTAAACAACTTATTAGAAACACAAGACAGCCAATCAGAAATGTCACGAAATCCCCAGCTCTTCGAGGATGTCCTCAGCGTCGAGGAACATGTACTAGGGTGTAT
Magnolia grandiflora	NC_020318.1	YP_007474518.1	rps16	-	4978..5223	4978..5224	exon2	AGCCATCTATCGAATCGTTGCAATTGATGTTCGATCCCGAAGAGAAGGAAGAGATCTTCGTAAAGTGGGTTTTTACGATCCGATAAAGAACCAAACTTATTCAAATGTTCCTGCTATTCTATATTTCCTTGAAAAAGGCGCTCAACCTACAGGAACTGTTCATGATATTTCAAAGAAGGCGGAAGTATTTAAGGAACTTCGAATTAATCAAACGAAATATAATTTAAGAAATAGAAAAAAAGATTGA
Magnolia grandiflora	NC_020318.1	YP_007474518.1	rps16	-	6053..6094	6054..6094	exon1	ATGGTAAAACTTCGTTTGAAACGATGTGGTAGAAAGCAACG
Magnolia grandiflora	NC_020318.1	YP_007474537.1	ycf3	-	44811..44963	44811..44963	exon3	CGGGGAGAACAGGCCATTCGACAGGGAGATTCTGAAATTGCGGAGGCTTGGTCCGATCAAGCTGCTGAATATTGGAAACAAGCTATAGCGCTTACTCCAGGTAATTATATTGAAGCACATAATTGGTTGAAGATCACAAGGCGGTTTGAATAA
Magnolia grandiflora	NC_020318.1	YP_007474537.1	ycf3	-	45695..45922	45695..45923	exon2	GATGTCGGCTCAATCCGAAGGAAATTATGCGGAAGCTTTACAAAATTATTATGAAGCTACGCGACCAGAAATTGATCCCTATGATCGAAGTTATATACTCTATAACATAGGCCTTATCCACACAAGCAACGGAGAACATACGAAGGCTTTGGAATATTATTTCCGGGCACTCGAACGAAACCCATTCTTACCACAAGCTTTTAATAATATGGCTGTGATCTGTCATTAC
Magnolia grandiflora	NC_020318.1	YP_007474537.1	ycf3	-	46657..46782	46658..46782	exon1	ATGCCTAGATCTCGGATAAATGGAAATTTTATTGATAAGACCTCTTCAATTGTAGCCAATATCTTATTACGAATAATTCCGACAACTTCAGGAGAAAAGGAGGCATTTACCTATTACAGAGATGG
Magnolia grandiflora	NC_020318.1	YP_007474567.1	petD	+	80742..81266	80083..80090	exon1	ATGGGAGT
Magnolia grandiflora	NC_020318.1	YP_007474567.1	petD	+	NA	80792..81266	exon2	AACAAAGAAACCTGATTTGAATGATCCTGTATTAAGAGCTAAATTGGCTAAAGGGATGGGGCATAATTATTACGGAGAACCCGCGTGGCCCAATGATCTTTTATATATTTCTCCAGTAGTCATTCTAGGTACTATTGCATGTAGCGTAGGCCTAGCGGTTCTAGAACCATCAATGATTGGTGAACCGGCGGATCCATTTGCAACTCCTTTGGAAATATTACCCGAATGGTACTTCTTTCCCGTATTTCAAATCCTCCGTACAGTACCCAATAAGTTATTGGGTGTTCTTTTAATGGTTTCAGTACCAACGGGATTATTAACAGTACCCTTTTTGGAGAACGTTAATAAATTCCAAAATCCATTTCGTCGTCCAGTAGCTACAACAGTCTTTTTGATCGG…
Magnolia grandiflora	NC_020318.1	YP_007474590.1	ndhA	-	124697..125236	124697..125235	exon2	TATCTAACAGTTCAAGTACAGTTGATATAGTTGAGGCACAGTCAAAATATGGGTTGGGGGGATGGAATCTGTGGCGTCAACCTATAGGGTTTATAGTTTTTCTAATTTCTTCCCTAGCGGAATGCGAGAGATTACCCTTTGATTTACCAGAAGCAGAGGAGGAATTAGTAGCAGGTTATCAAACCGAATATTCAGGTATCAAATCTGGTTTATTTTACGTTGCTTCTTACCTAAATCTACTAGTTTCTTCATTATTTGTAACAGTTCTTTACTTGGGCGGATGGAATCTCTCTATTCCGTACATATTCATCCCTGAACTTTTCGGAATAAATAAAACAGGTGGAGTCTTTGGAACGACAATTGGTATCTTTATTACATTAGCTAAAGCTTATTTGTTCC…
Magnolia grandiflora	NC_020318.1	YP_007474590.1	ndhA	-	126315..126866	126314..126866	exon1	ATGATAATTGATACGACAGAAGTACAAGCTATCAATTCTTTTTCTAGATCGGAATCCTTAAAAGAGGTCTATGGCCTCGTATGGCTGCTTGTCCCTATTTTTACTCCTGTATTGGGAATCACAATAGGTGTACTCGTGATTGTGTGGTTAGAAAGAGAAATATCCGCAAGGATACAACAACGTATTGGGCCTGAATATGCTGGTCCCTTGGGAATTCTTCAAGCTCTAGCAGATGGGACCAAACTACTTTTCAAAGAGGATCTTCTACCATCTAGAGGAGATATTCGTTTATTCAGTATCGGCCCGTCTATAGCGGTCATATCAATTCTACTAAGTTATTCAGTAATTCCTTTTGGCTATCGTCTTGTTCTAGCCGATCTCAGTATAGGTGTTTTTTTA…
Glycine max	NC_007942.1	YP_538754.1	ycf3	+	16430..16555	16430..16553	exon1	ATGCCTAGATCTCGGATAAATGAAAATTTTATTGATAAAACCTTTTCAATTGTAGCCAATATCTTATTACGAATAATTCCGACAACTTCGGGAGAAAAAAGGGCATTCACTTATTACAGAGATG
Glycine max	NC_007942.1	YP_538754.1	ycf3	+	17252..17479	17250..17479	exon2	GGATGTCAGCTCAATCTGAAGGAAATTATGCGGAAGCTTTACAGAATTATTATGAGGCTATGCGACTGGAAATTGATCCCTATGATCGAAGTTATATACTTTATAACATAGGCCTTATCCACACAAGTAACGGAGAACATACTAAAGCTTTGGAATATTATTTTCGGGCGCTCGAGCGAAACCCATTCTTACCCCAAGCTTTTAATAATATGGCCGTGATCTGTCATTAC
Glycine max	NC_007942.1	YP_538754.1	ycf3	+	18224..18376	18224..18376	exon3	CGAGGAGAACAGGCCATTCGACAGGGAGACTCGGAAGTTGCGGAGTCTTGGTTTAATCAAGCCGCTGAATATTGGAAACAAGCTATAGCCCTAACCCCTGGTAATTATATTGAAGCCCAGAATTGGTTGAAGATCACAGGACGTTTTGAATAA
Glycine max	NC_007942.1	YP_538813.1	ndhA	+	115642..116193	115642..116194	exon1	ATGATAATTTATTTAACAGAGATACAAGATATCCATTTTTTTTTCAGATTGGAATCTTTTAAAGAGATATATGGAATTATATGGGTATTTGCCCCTATTTTGATTCTTATATTGGGAATTACGATAAGTGTACTAGCAATTGTATGGTTAGAAAGGGAAATATCCGCAGGGATACAACAACGTATTGGACCTGAATACACAGGTCCTTTTGGAGTTCTTCAAGCTCTAGCAGACGGAACAAAATTACTTTTCAAAGAGAATCTTATTCCATCTAGAGGAGATATTCGTTTATTCAGTATAGGACCATCTATATCAGTCATATCGATTATAATAAGCTATTCAGTAATTCCTTTTGGCTATAACTTTGTTTTATCTGATCTGAATATTGGTGTTTTTTTA…
Glycine max	NC_007942.1	YP_538813.1	ndhA	+	117462..118001	117463..118001	exon2	TATCTAACAGTTTAAGTACAGTTGATATAGTTGATGCACAATCAAAATATGGTTTTTGGGGATGGAATTTGTGGCGTCAACCTATGGGTTTCATTGTTTTTCTAATCTCGTCCCTAGCAGAATGTGAAAGATTACCTTTTGATTTACCGGAAGCGGAAGAAGAACTAGTAGCGGGTTATCAAACCGAATACTCGGGTATCAAATTTGGTTTATTTTATGTTGCTTCCTATTTAAACCTATTCATTTCTTCCTTATTTGTAACAGTTCTTTACTTTGGTGGTTCAAATATCTCTATTCCATACATATTCGTTTCTGACTTTTTTGAAATAAATCAAACATATGGAGTTTTTGTAACGATAATTGGTATCTTTATTACACTAGCTAAAACTTATTTATTCT…
Vitis vinifera	NC_007957.1	YP_567077.1	ycf3	-	46181..46333	46181..46333	exon3	CGGGGAGAACAAGCCATTCGCCAGGGAGATTCTGAAATTGCGGAAGCTTGGTTCGATCAAGCCGCTGAGTATTGGAAACAAGCTATAGCACTTACTCCTGGTAATTATATTGAAGCGCATAATTGGTTGAAGATCACGAGGCGTTTCGAATAA
Vitis vinifera	NC_007957.1	YP_567077.1	ycf3	-	47077..47304	47077..47305	exon2	GATGTCGGCTCAATCCGAAGGAAATTATGCGGAAGCTTTACAGAATTATTATGAAGCTATGCGACTAGAAATTGATCCCTATGATCGAAGTTATATACTCTATAACATAGGACTTATCCACACAAGTAATGGAGAGCATACGAAAGCTTTGGAATATTATTTTCGGGCATTAGAACGAAACCCGTTCTTACCACAAGCTTTTAATAATATGGCCGTGATCTGTCATTAC
Vitis vinifera	NC_007957.1	YP_567077.1	ycf3	-	48033..48158	48034..48158	exon1	ATGCCTAGATCGCGGATAAATGGAAATTTTATTGATAAGACCTTTTCAATTGTAGCCAATATCTTATTACGAATAATTCCAACAACTTCAGGAGAAAAAGAGGCATTTACCTATTACAGAGATGG
Vitis vinifera	NC_007957.1	YP_567133.1	ndhA	-	125919..126458	125919..126457	exon2	TATCTAACAGTTCAAGTACAGTTGATATAGTTGAGGCGCAGTCAAAATATGGTTTTTGGGGGTGGAATTTGTGGCGTCAACCTATAGGGTTTATCGTTTTTCTAATTTCTTCCCTAGCCGAATGCGAAAGATTGCCTTTTGATTTACCAGAAGCAGAAGAAGAATTAGTAGCAGGTTATCAAACCGAATATTCGGGTATCAAATTTGGTTTATTTTACGTTGCTTCTTATCTAAATCTACTAGTTTCTTCATTATTTGTAACAGTTCTTTACTTGGGAGGTTGGGATCTCTCTATTCCGTACATATTTGTTCCTGAGTTTTTTGAAATAAATAAAGCGGGTGAAGTCTTTGGAACGACAATTGGTATCTTTATTACATTAGCCAAAACTTATTTGTTCT…
Vitis vinifera	NC_007957.1	YP_567133.1	ndhA	-	127589..128140	127588..128140	exon1	ATGATAATTGATACACCAGAAGTACAAGATATCAATTCTTTTTCCCGATTGGAATACTTAAAAGAGGTTTATGGGATCATATGGATGCTTGTACCTATTTTTACTCCTGTATTGGGAATCACAATAGGTGTACTAGCAATTGTGTGGTTAGAAAGAGAAATATCCGCAGGGATACAACAACGTATTGGACCTGAATATGCCGGTCCTTTGGGAATTCTTCAAGCTCTAGCAGATGGCACAAAACTACTTTTCAAAGAGAATCTTCTTCCATCTAGAGGAGATACTCGTTTATTCAGTATCGGACCATCCATAGCAGTCATATCAATTCTACTAAGTTATTTAATAATTCCTTTTGGCTCTAACCTTGTTCTATCCGATCTCAATATCGGTGTTTTTTTA…
Ricinus communis	NC_016736.1	YP_005090179.1	ycf3	-	46923..47075	46923..47075	exon3	CGAGGAGAACAGGCCATTCGGCAGGGAGATTCTGAAATTGCGGAGGCTTGGTTCGATCAAGCCGCAGAGTATTGGAAACAAGCTATAGCGCTTACTCCCGGAAATTATATTGAAGCGCAGAATTGGTTGAAGATCACAAGGCGTTTTGAATAA
Ricinus communis	NC_016736.1	YP_005090179.1	ycf3	-	47735..47962	47735..47964	exon2	GGATGTCTGCTCAATCCGAAGGAAATTATGCAGAAGCTTTACAGAATTATTATGAAGCTATGCGGCTAGAAATTGATCCCTATGATCGAAGTTATATACTCTATAATATAGGCCTTATTCACACAAGTAATGGAGAACATACAAAAGCTTTGGAATATTATTTTCGGGCACTAGAACGAAACCCCTTCTTACCACAAGCTTTAAATAATATGGCCGTGATCTGTCATTAC
Ricinus communis	NC_016736.1	YP_005090179.1	ycf3	-	48696..48824	48701..48824	exon1	ATGCCTAGATCCCGGATAACTGGAAATTTTATTGATAAGACCTTTTCAATTGTAGCCAATATCTTATTACGAATAATTCCGACAACTTCGGGAGAAAAAGAGGCATTTACTTATTACAGAGATG
Ricinus communis	NC_016736.1	YP_005090215.1	rpl16	-	NA	86916..87317	exon2	AACCCAAAAAGAACCCGATTCCGTAAACAACATAGAGGAAGAATGAAAGGAATAGCTTTTCGAGGTAATCGTATTTGTTTCGGCAAATATGCTCTTCAGGCACTTGAACCCGCTTGGATTACATCTAGACAAATAGAAGCGGGACGACGGGCAATGACACGAAATGCACGCCGCGGTGGAAAAATATGGGTACGCATATTTCCCGACAAACCAGTTACTTTAAGACCTACGGAAACACGTATGGGTTCGGGGAAAGGATCTCCTGAATATTGGGTGGCTGTCGTTAAACCAGGTAGAATACTTTATGAAATGAGTGGAGTAGCAGAAAATATAGCAAGAAGGGCTATTTCAATAGCAGCATCAAAAATGCCTATACGAACTCAATTCATTATTTCGGGA…
Ricinus communis	NC_016736.1	YP_005090215.1	rpl16	-	86916..87275	88351..88359	exon1	ATGCTTAGT
Ricinus communis	NC_016736.1	YP_005090219.1	rpl2	-	90498..90968	90498..90970	exon2	AAGAGGTTTTGATTGATCAAAAAGAAGAATCTACTTCAACCGATATGCCCTTAGGCACGGCCATACATAACATAGAAATCACATTTGGAAAGGGTGGACAATTAGCTAGAGCTGCAGGTGCTGTAGCGAAACTGATTGCAAAAGAGGGGAAATCGGCCACATTAAAATTACCTTCTGGGGAGGTTCGTTTAATATCCAAAAACTGCTCAGCAACAGTCGGACAAGTAGGGAATACTGGGGTGAACCAGAAAAGTTTGGGTAGAGCCGGATCTAAATGTTGGCTAGGTAAGCGTCCTGTAGTAAGAGGAGTAGTTATGAACCCTGTAGACCATCCCCATGGGGGTGGTGAAGGGAGGGCCCCAATTGGTAGAAAAAAACCCGCAACCCCTTGGGGTTATC…
Ricinus communis	NC_016736.1	YP_005090219.1	rpl2	-	91598..91999	91600..91999	exon1	ATGGCGATACATTTATACAAAACTTCTACCCCGAGCACACGCAATGGAGCCGTAGACAGTCAAGTGAAATCCAATACACGAAATACACGAAATAATTTGATCTATGGACAGCATCGTTGTGGTAAAGGCCGTAACGCCAGAGGAATCATTACCGCAAGGCATAGAGGGGGAGGTCATAAGCGTCTATACCGTAAAATCGATTTTCGACGGAATGAAAAAGACATATATGGGAGAATCGTAACCATAGAATACGACCCTAATCGAAATGCATACATTTGTCTCATACACTATGGGGATGGTGAGAAGAGATATATTTTACATCCCAGAGGGGCTATAATTGGAGATACCATTATTTCTGGTACAGAAGTTCCTATAAAAATGGGAAATGCCCTACCTTTGA
Ricinus communis	NC_016736.1	YP_005090160.1	rps16	-	NA	5267..5484	exon2	GAGCCGTTTATCGAATCGTTGCAATTGATGTTCGATCCCGCAGAGAAGGAAGAGATCTTCGGAAAGTGGGTTTTTATGATCCTTTAAAAAATCAAACCTATTTAAATGTTCCTACTATTCTATATTTCCTTGAAAAAGGCGCTCAACCTACGGGAACTGTTCATGATATTTTAAGCAAGGCGGGGGTTTTTACGGAACTTCGTCTTAATCAAACGTAA
Ricinus communis	NC_016736.1	YP_005090160.1	rps16	-	5267..5419	6503..6542	exon1	ATGGTAAAACTTCGTTTGAAACGATGTGGTAGAAAGCAAC
Ricinus communis	NC_016736.1	YP_005090157.1	rps12	-	NA	104230..104255	exon3	AATATGGGGTCAAAAAGCCAAAATAA
Ricinus communis	NC_016736.1	YP_005090157.1	rps12	-	104781..105023	104792..105031	exon2	ACTTTTCCACTATCACCCCCAAAAAACCAAACTCTGCCTTACGTAAAGTTGCCAGAGTACGATTAACCTCTGGATTTGAAATCACTGCTTATATACCTGGTATTGGCCATAATTCACAAGAACATTCTGTAGTCTTAGTAAGAGGGGGAAGGGTTAAGGATTTACCCGGTGTGAGATATCACATTGTTCGAGGGACCCTAGATGCTGTCGGAGTAAAGGATCGTCAACAAGGGCGTTCTA
Ricinus communis	NC_016736.1	YP_005090157.1	rps12	-	74989..75099	74970..75099	exon1	ATGCCAACTATTAAACAACTTATTAGAAACACAAGACAGCCAATCAGAAATATCACCAAATCCCCCGCTCTCGGGGGATGTCCTCAGCGCCGAGGAACATGTACTAGGGTGTATGTGCGACTTGTTCAGA
Ricinus communis	NC_016736.1	YP_005090233.1	ndhA	-	127416..127955	127416..127954	exon2	TATCTAACAGTTCAAGTACAGTTGATATAGTTGAGGCACAATCAAAATCGGGTTTTTTGGGGTGGAATTTGTGGCGTCAACCTATAGGATTTATCATTTTTTTTATTTCTTCTCTAGCAGAATGTGAGAGATTACCTTTTGATTTACCAGAAGCAGAAGAAGAATTAGTAGCAGGTTATCAAACCGAATATTCAGGTATCAAATTTGGTTTATTTTATATTGCTTCCTATCTAAACTTATTAGTTTCTTCATTATTTGTAACAGTTCTTTACTTGGGCGGTTGGAATATCTCTATTCCATATATATTCGTTCCTGAGCCTTTTGAAACAAATAAAATAGGTGGAGTTTTTGGAACAACAATCGGTATCTGTATTACATTGGTTAAAACTTATTTGTTCT…
Ricinus communis	NC_016736.1	YP_005090233.1	ndhA	-	129120..129671	129119..129671	exon1	ATGATAATTGATACAACAGAAGTACACGCTATCAATTCTTTTTCTAGATTAGAATCCTTAAACGAGGTCTATGGAATTATATGGGTGTTTGTCCCTATTTTGATTCTTGTATTGGGAATCACGACAGGCATACTGGTAATTGTATGGTTAGAAAGAGAAATATCTGCAGGGATACAACAACGTATTGGACCTGAATATGCCGGTCCTTTAGGAATTCTTCAAGCTCTAGCGGATGGCACAAAACTACTTTTTAAAGAGAATCTTTTTCCCTCTAGGGGGGATACTCGTTTATTCAGTATCGGACCATCCATAGCAGTCATATCAACTCTATTAAGCTATTCAGTAATTCCTTTTGGCTATCACCTTGTTTTAACTGATCTAAATATTGGTGTTTTTTTA…

## Sheet: protein
File S1 Exon and Protein sequences after RNA-seq data correction.
Species	NCBI RefSeq	Protein ID	Gene	Strand	Protein Sequence after correction
Adiantum shastense	NC_037478.1	YP_009478176.1	rps16	-	MVKFRPKLCGRKQRLSRAVCSSLMHLYLEMISKLIAIDVQSRREGEVTREVGFYNSRREETQLDISVITVSWGSGAKLAETVRDIFRRAKLKIT
Adiantum shastense	NC_037478.1	YP_009478225.1	petB	+	MGVYDWFEERLEIQAIADDITSKYVPPHVNIFYCLGGITLTRFLVQVATGFAMTFYHRPTVTEAFSSVQYTMTEVNFGRLIRSVHRWSASMMVPVMIPHVFRVYLTGGFKKPRELTRVTGVILAVLTVSFGVTGYSLPWDQIGYWAVKIVTGVPEAIPLIGSSLVESLRGSVSVGQSTLTRFYSLHTFVLPLLTAVFTPMHFLMIRKQGISGPL
Adiantum shastense	NC_037478.1	YP_009478226.1	petD	+	MGVTKKPDLNDPVSRAKSAKGMGHNYYGEPAWPNDLSYIFPVVILGTIACTVGLAVSEPSMIGEPANPFATPLEILPEWYFFPVFQILRTVPNKLLGVLLMASVPAGSLTVPFLENVNKFQNPFRRPVATTVFAIGTAVAIWSGIGATLPIEGSLTLGLFQHLFPISSKSRK
Brachypodium distachyon	NC_011032.1	YP_002000515.1	petB	+	MSKVYDWFEERLEIQAIADDITSKYVPPHVNIFYCLGGITLTCFLVQVATGFAMTFYYRPTVTEAFSSVQYIMTEANFGWLIRSVHRWSASMMVLMMILHVFRVYLTGGFKKPRELTWVTGVVLAVLTASFGVTGYSLPWDQIGYWAVKIVTGVPDAIPVIGSPLVELLRGSASVGQSTLTRFYSLHTFVLPLLTAVFMLMHFPMIRKQGISGPL
Elaeis guineensis	NC_017602.1	YP_006073134.1	petB	+	MSKVYDWFEERLEIQAIADDITSKYVPPHVNIFYCLGGITLTCFLVQVATGFAMTFYYRPTVTEAFSSVQYIMTEANFGWLIRSVHRWSASMMVLMMILHVFRVYLTGGFKKPRELTWVTGVVLAVLTASFGVTGYSLPRDQIGYWAVKIVTGVPEAIPVIGSPLVELLRGSASVGQSTLTRFYSLHTFVLPLLTAVFMLMHFPMIRKQGISGPL
Ginkgo biloba	NC_016986.1	YP_005352693.1	atpF	-	MENGIDSSIFLSYWPSAGGFGFNTNILGTNLINLSVVLGVLIYFGKGVLSNLLDNRKQKILNTIRNSEELCKGATDQLEKARTRLREVERRAGEIRVNGYSQIEREKEDLINAAYENLERLEDPKNETVHFEQQRAIDQVRQQVSRQALRRALGTLNSRLNSELHLRTINHSIGLLRAMRNTTD
Ginkgo biloba	NC_016986.1	YP_005352698.1	rpoC1	-	MARDKHQQLRIGLASPEKICAWSEKILPNGEIVGQVTKPHTSHYKTNEPEKDGLFCERIFGPIKSGVCACGNSRVIRNEKEDSKFCEQCGVEFVDSRSRRYRMGYIKLACPVVHVWYSKRLPSYIANLLAKPLKELEGPVYCDVDALLDNGIRGQPMKDSRDRPYKSFSDVIEGKEGRSRENLLGKRVDYSGRSVIVVGPSLPLHQCGLPREIAIELFQAFVIRGPIGRHLAPNLRAAKSIIRDKEPVIWKVLQEVLQGHPVSLNRAPTSHRLGIQAFQPILVEGRVIRLHPSVCGGFNADSDGDQMAVHVPLSLEAQAEARLLMFSHTNLLYPAIGDPISVPTQDMLLGLYILTVENNQGIYGNRYHPYNSNKKIFYCKKLSFSSYDDALRAYRQKRI…
Ginkgo biloba	NC_016986.1	YP_005352732.1	clpP	-	MPIGVPKVPFRIPGEEDAVWVDVYNRLHRERLLFLGQQVDDEIANQLIGIMMYPNGEDENKDIYTYINSPGGTVIPGISLYDAMQFVVPDVHTICMGLAASMGSSVSTGGEITKRIALPHAMIHQPASSYYDGQAGECIMEAEEVLKLRDSITNVYVQRTGKPLWVISEDMERDIFMSAAEAQAYGIVDLVAVDNTEDLL
Ginkgo biloba	NC_016986.1	YP_005352737.1	petB	+	MGKVYDWFEERLEIQAIADDITSKYVPPHVNLFYCLGGVTLTCFLVQVATGFAMTFYYRPTVTEAFASVQYIMIEVNFGWLIRSVHRWSASMMVLMMILHVFRVYLTGGFKKPRELTWVTGVILAVLTVSFGVTGYSLPWDQIGYWAVKIVTGVPEAIPVIGSPLVELLRGSISVGQSTLTRFYSLHTFVLPLLTAVFMLMHFLMIRKQGIPGPL
Ginkgo biloba	NC_016986.1	YP_005352738.1	petD	+	MGVTKKPDLNDPVLRAKLAKGMGHNSYGEPAWPNDLLYIFPVVISGTIACTIGLAVLEPSMIGEPADPFATPSEISPEWYFFPVFQILRTVPNKLLGVLLMASVPAGLLTVPFSENVNQFQNPFRRPVATIVFLIGTAVALWLGIGAALPIDESLTLGLFQIDFTVKYRKISIFRLYI
Hordeum vulgare	NC_008590.1	YP_874654.1	ycf3	-	MPRSRVNGNFIDKTFSIIANILLRIIPTTSGEKKAFTYYRDGMLAQSEGNYAEALQNYYEATRLEIDPYDRSYILYNIGLIHTSNGEHTKALEYYFRALERNPFLPQAFNNMAVICHYRGEQAILEGDSEIAEAWFDQAAEYWKQAIALTPGNYIEAQNWLKITKRFEFE
Hordeum vulgare	NC_008590.1	YP_874682.1	petB	+	MSKVYDWFEERLEIQAIADDITSKYVPPHVNIFYCLGGITLTCFLVQVATGFAMTFYYRPTVTEAFSSVQYIMTEANFGWLIRSVHRWSASMMVLMMILHVFRVYLTGGFKKPRELTWVTGVVLAVLTASFGVTGYSLPWDQIGYWAVKIVTGVPDAIPVIGSPLVELLRGSASVGQSTLTRFYSLHTFVLPLLTAVFMLMHFPMIRKQGISGPL
Hordeum vulgare	NC_008590.1	YP_874707.1	ndhA	-	MIIDRVEVETINSFSKSELLKEVYGLISILPILTLLLGITIEVLVIVWLEREISASIQQRIGPEYAGPLGLLQAIADGTKLLFKEDILPSRGDISLFSIGPSIAVISVLLSFLVIPLGYHFVLADLSIGVFLWIAISSIAPIGLLMAGYSSNNKYSFSGGLRAAAQSISYEIPLTFCVLAISLLSNSSSTVDIVEAQSKYGFFGWNIWRQPIGFLVFLISSLAECERLPFDLPEAEEELVAGYQTEYSGIKYGLFYLVSYLNLLVSSLFVTVLYLGGWNFSIPYISFFDFFQMNKAVGILEMTMGIFITLTKAYLFLFISITIRWTLPRMRMDQLLNLGWKFLLPISLGNLLLTTSSQLVSL
Medicago truncatula	NC_003119.8	YP_001381679.1	ndhA	-	MIIDTTEVQDINYFSGLESFKEVYGILWILVPILILVLGITISVLAIVWLEREISAGIQQRIGPEYAGPFGILQALADGTKLLFKENLIPSRGDIRLFSIGPSISVISILISYSVIPFGYNFVLSDFNIGVFLWIAISSIAPIGLLMSGYGSNNKYSFLGGLRAAAQSISYEIPLTLCVLSISLLSNSLSTVDIVDAQSKYGFWGWNLWRQPIGFIVFLISSLAECERLPFDLPEAEEELVAGYQTEYSGIRFGLFYVASYLNLLISSLFVTVLYLGGSNISIPYIFVSEFFEINKTYGVFGTTIDLFITLAKTYFFLFVSIITRWSLPRLRMDQLLNLGWKFLLPISLGNLLLTTSSQLFSL
Medicago truncatula	NC_003119.8	YP_001381698.1	petD	-	MGVTKKPDLNDPVLRAKLAKGMGHNYYGEPAWPNDLLYIFPVVILGTIACNVGLAVLEPSMIGEPADPFATPLEILPEWYFFPVFQILRTVPNKLLGVLLMVSVPVGLLTVPFLENVNKFQNPFRRPVATTVFLIGTVVALWLGIGATLPIEKSLTLGLF
Medicago truncatula	NC_003119.8	YP_001381699.1	petB	-	MSKVYDWFEERLEIQAIADDITSKYVPPHVNIFYCLGGITLTCFLVQVATGFAMTFYYRPTVTEAFASVQYIMTEANFGWLIRSVHRWSASMMVLMMILHVFRVYLTGGFKKPRELTWVTGVVLGVLTASFGVTGYSLPWDQIGYWAVKIVTGVPDAIPVIGSSVVELLRGSASVGQSTLTRFYSLHTFVLPLLTAVFMLMHFPMIRKQGISGPL
Medicago truncatula	NC_003119.8	YP_001381704.1	clpP	+	MPIGVPKVPFQLPEEDEASWVDLYNRLFQERLLFLGQEVNTEISNQLVGLMVYLSLEDKTRDLYLFINSPGGEVISGMAIFDIMQVVEAEVHTVCVGLAASMGSLLLVGGEFTKRLAFPHARVMIHQPATSLYEGQVGECMLEAEELLKMRKTITNIYAQRTGKASWQIYRDMERDLFMSAEEAEAHGIVDTVAA
Medicago truncatula	NC_003119.8	YP_001381722.1	atpF	-	MKNITDSFLCFIYWPSAGSFGFDTDILATNLINLSVVLGVLIFFGKGVLSDLLDNRKQRILRTIRNSEELREAAVEQLEKARARLRKVETEADRFRVNGYSEIEREKLNLINSIYTTLEQFENYKNETIHFEQQRAINQVQQTVLQQALQGALGTLNSCLNNELHLRTIGANIDMFGAMKDKNN
Populus trichocarpa	NC_009143.1	YP_001109479.2	rps12	-	MPTIKQLIRNTRQPIRNVTKSPALGGCPQRRGTCTRVYTITPKKPNSALRKVARVRLTSGFEITAYIPGIGHNSQEHSVVLVRGGRVKDLPGVRYHIVRGTLDAVGVKDRQQGRSKYGVKKPK
Populus trichocarpa	NC_009143.1	YP_001109533.1	petD	+	MGVTKKPDLNDPVLRAKLAKGMGHNYYGEPAWPNDLLYIFPVVILGTIACNVGLAVLEPSMIGEPADPFATPLEILPEWYFFPVFQILRTVPNKLLGVLLMVSVPAGLLTVPFLENVNKFQNPFRRPVATTVFLIGTVVALWLGIGATLPIDKSLTLGLFQIDSI
Ricinus communis	NC_016736.1	YP_005090164.1	atpF	-	KNVTDSFVSLGHWPSAGSFGFNTDILATNPINLSVVLGVLIFFGKGVLTDLLDNRKQRILDTIRNSEELREGAIEQLEKARARLRKVEIEADQFRMNGYSEIEREKLNLINSTYKTLKQLENYKNETIHFEQQRTINQVRQRVFQQALQGALGTLNSCLTNELHLRTINANLGMFGAIKEITD
Ricinus communis	NC_016736.1	YP_005090169.1	rpoC1	-	MIDRYKHQQLRIGSVSPQQISAWAKKILPNGEIVGEVTKPYTFHYKTNKPEKGGLFCERIFGPIKSGICACGNYRVIRNEKEDQKFCEQCGVEFVDSRIRRYQMGYIKLACPVTHVWYLKRLPSYIANLLDKPLKELEGLVYCDFSFARPIAKKPTFLRLRGSFEYEIQSWKYSIPLFFTAQGFDTFRNREISTGAGAIREQLADLDLRIIIDYSSVEWKELGEEGPTGNEWEDRKVGRRKDFLVRRVELAKHFIRTNIEPEWMVLCLLPVLPPELRPIIQIDGGKLMSSDINELYRRVIYRNNTLIDLLTTSRSTPGELVMCQEKLVQEAVDTLLDNGIRGQPMRDGHNKVYKSFSDVIEGKEGRFRETMLGKRVDYSGRSVIVVGPSLSLHRCGLPR…
Ricinus communis	NC_016736.1	YP_005090203.1	clpP	-	MPIGVPKVPFRNPGEDDSIWIDVYNRLYRERLLFLGQDVDSEISNQLIGLMVYLSIESETKDLYLFINSPGGWVIPGIAIYDTMQFVRPDVQTVCMGLAASMASFILVGGKITKRLAFPHARVMIHQPIAGFYEAQIGEFVLEAEELLKLREILTRIYAQRTGKPLWVVSEDMERDVFMSAAEAQAHGIVDLVAVA
Ricinus communis	NC_016736.1	YP_005090208.1	petB	+	MSKVYDWFEERLEIQAIADDITSKYVPPHVNIFYCLGGITLTCFLVQVATGFAMTFYYRPTVTEAFASVQYIMTEANFGWLIRSVHRWSASMMVLMMILHVFRVYLTGGFKKPRELTWVTGVVLAVLTASFGVTGYSLPWDQIGYWAVKIVTGVPEAIPVIGSPLVELLRGSASVGQSTLTRFYSLHTFVLPLLTAVFMLMHFPMIRKQGISGPL
Ricinus communis	NC_016736.1	YP_005090209.1	petD	+	MGVTKKPDLNDPVLRAKLAKGMGHNYYGEPAWPNDLLYIFPVVILGTIACNVGLAVLEPSMIGEPADPFATPLEILPEWYFFPVFQILRTVPNKLLGVLLMVSVPAGLLTVPFLENVNKFQNPFRRPVATTVFLVGTAVALWLGIGATLPIDKSLTLGLF
Sorghum bicolor	NC_008602.1	YP_899408.2	ycf3	-	MPRSRINGNFIDKTSSIVANILLQIIPTTSGEKRAFTYYRDGAIMLAQSEGNYAEALQNYYEATRLEIDPYDRSYILYNIGLIHTSNGEHTKALEYYFRALERNPFLPQAFNNMAVICHYRGEQAILQGDSEIAEAWFDQAAEYWKQAIALTPGNYIEAQNWLKITKRFEFE
Sorghum bicolor	NC_008602.1	YP_899437.1	petB	+	MSKVYDWFEERLEIQAIADDITSKYVPPHVNIFYCLGGITLTCFLVQVATGFAMTFYYRPTVTEAFSSVQYIMTEANFGWLIRSVHRWSASMMVLMMILHVFRVYLTGGFKKPRELTWVTGVVLAVLTASFGVTGYSLPWDQIGYWAVKIVTGVPEAIPVIGSPLVELLRGSASVGQSTLTRFYSLHTFVLPLLTAVFMLMHFPMIRKQGISGPL
Solanum lycopersicum	NC_007898.3	YP_008563119.1	petD	+	MGVTKKPDLNDPVLRAKLAKGMGHNYYGEPAWPNDLLYIFPVVILGTIACNVGLAVLEPSMIGEPADPFATPLEILPEWYFFPVFQILRTVPNKLLGVLLMVSVPAGLLTVPFLENVNKFQNPFRRPVATTVFLIGTAVALWLGIGATLPIDKSLTLGLF
Solanum lycopersicum	NC_007898.3	YP_008563128.1	rpl2	-	MAIHLYKTSTPSTRNGTVDSQVKSNPRNNLIYGQRRCGKGRNARGIITARHRGGGHKRLYRKIDFRRNEKDIYGRIVTIEYDPNRNAYICLIHYGDGEKRYILHPRGAIIGDTIVSGTEVPIKMGNALPLTDMPLGTAIHNIEITLGKGGQLARAAGAVAKLIAKEGKSATLKLPSGEVRLISKNCSATVGQVGNVGVNQKSLGRAGSKRWLGKRPVVRGVVMNPVDHPHGGGEGRAPIGRKKPTTPWGYPALGRRSRKRNKYSDNLILRRRSK
Solanum lycopersicum	NC_007898.3	YP_008563144.1	ndhA	-	MIIDTTEIETINSFSKLESLKEVYGIIWMLVPIVTLVLGITIGVLVIVWLEREISAGIQQRIGPEYAGPLGILQALADGTKLLLKENLIPSTGDTRLFSIGPSIAVISIFLSYSVIPFGDHLVLADLSIGVFFWIAISSIAPVGLLMSGYGSNNKYSFLGGLRAAAQSISYEIPLALCVLSISLLSNSLSTVDIVEAQSKYGFWGWNLWRQPIGFIVFLISSLAECERLPFDLPEAEEELVAGYQTEYSGIKFGLFYIASYLNLLVSSLFVTVLYLGGWNLSIPYIFVPDIFGINKGGKVFGTLIGIFITLAKTYLFLFIPIATRWTLPRLRMDQLLNLGWKFLLPISLGNLLLTTSSQLLSL
Zea mays	NC_001666.2	NP_043053.1	petB	+	MSKVYDWFEERLEIQAIADDITSKYVPPHVNIFYCLGGITLTCFLVQVATGFAMTFYYRPTVTEAFSSVQYIMTEANFGWLIRSVHRWSASMMVLMMILHVFRVYLTGGFKKPRELTWVTGVVLAVLTASFGVTGYSLPWDQIGYWAVKIVTGVPEAIPVIGSPLVELLRGSASVGQSTLTRFYSLHTFVLPLLTAVFMLMHFPMIRKQGISGPL
Psilotum nudum	NC_003386.1	NP_569620.1	rpoC1	-	MIHKNNYQQLRIGLASPEQIRAWAERILPTGEIVGKVTQPYTLHYKTHKPERDGLFCERIFGPIKSGFCACGNYQAVDNGKEFSSFCKQCGVEFTESRVRRYQMGYIELACPVTHVWYLKRLPSYIANLLAKPLNDLESLVYCDLYLARPIAEKPTLLQLKGFFKYEDQSWRYLFPRFFSTRGFEAFKSREIATGGDAVRKELASLNLKTVMECTYLEWKDLAKQKPTGNEWEDRGIQRIKDFMVRRIRLVKHFLYTDVKPEWMVLSLLPVLPPELRPMIEVSGGLLLTSDLNELYRKVIYRNNTLIDFLLRSEFTPEGLIVCQKRLVQEAVDALIDNGIRGQPIRDSHNRPYKSFSDIIEGKEGRFRENLLGKRVDYSGRSVIVVGPSLPLHRCGLPR…
Salvia miltiorrhiza	NC_020431.1	YP_007507093.1	rps16	-	MVKLRLKRCGRKQRAVYRIVAIDVRSRREGKDLRKVGLYDPMKNQTYLNVPVILYFLEKGAQPTGTVQNLLKKAGVFK
Astragalus membranaceus	NC_029828.1	YP_009242959.1	atpF	+	MKNITDSFLCLSYWPSAGSFGFDTDILATNLINLSVVLGVLIFFGKGVLSDLLDNRKQRILRTIRNSEELREGAIEQLEKARARLRKVETEADRFRVNGYSEIEREKLNLINSINTTLEQLENYKNETIQFEQQKAIHQVQQRVLQQALQGALGTLNSSLNNELHLRTISANIGMFGAMKDKKN
Astragalus membranaceus	NC_029828.1	YP_009243001.1	ndhA	+	MIIDTTEIQDIHSFSGLESLNEVYGILWVLVPILILILGITISVLAIVWLEREISAGIQQRIGPEYAGPFGVLQALADGTKLLFKENLIPSRGDIRLFSIGPSISVISILLSYSVIPFGYNFILSDFNIGVFLWIAISSIAPIGLLMSGYGSNNKYSFLGGLRAAAQSISYEIPLTLCVLSISLLSNSLSTVDIVDAQSKYGFWGWNLWRQPMGFIVFLISSLAECERLPFDLPEAEEELVAGYQTEYSGIKFGLFYVASYLNLLISSLFVTVLYLGGSNISIPYIFVSEFFEINKTYGVFGTTIDLFITLAKTYFFLFLSIITRWALPRLRMDQLLNLGWKFLLPISLGNLLLTTSSQLFSL
Huperzia lucidula	NC_006861.1	YP_209486.1	rpl12	+	MAIRFYRDYTPGARDRLVVSSSEGTVRFKPQKKLISGFTCRKGRNNRGIITSRHRGGGHKRLYRQIDFRRSKRGISGRIVTVEYDPNRNAYICLVHYEDGEKKYILHPGGIKIGDTIISGPMATILIGNALPLTNMPLGTTIHNVEITPGRGGQLARAAGTAAKLIAKEGRLATSRLPSGEVRLISQNCLATVGQVGNVDDNNRTLGKAGSKRWLGKRPKVRGVVMNPVDHPHGGGEGRAPIGRKKPLTPWGHTALGGRSRKNHKYSDTLILRRRRNS
Huperzia lucidula	NC_006861.1	YP_209498.1	petD	-	MGVDNYFHSIAYPDDEHITRNGVYFVENMGKSIRFFVRCLPIF
Saccharum officinarum	NC_006084.1	YP_054607.1	rps12	-	MPTVKQLIRNARQPIRNARKSAALKGCPQRRGTCARVYTINPKKPNSALRKVARVRLTSGFEITAYIPGIGHNLQEHSVVLVRGGRVKDLPGVRYRIIRGTLDAVAVKNRQQGRSKYGAKKPKK
Brassica nigra	NC_030450.1	YP_009259558.1	rps12	-	MPTIKQLIRNTRQPIRNVTKSPALRGCPQRRGTCTITPKKPNSALRKVARVRLTSGFEITAYIPGIGHNLQEHSVVLVRGGRVKDLPGVRYHIVRGTLDAVGVKDRQQGRSKYGVKKPK
Brassica nigra	NC_030450.1	YP_009259561.1	rps16	-	MVKLRLKRCGRKQRAVYRIVAIDVRSRREGRDLRKVGFYDPITNQTYLNLPAILDFLKKGAQPTRTVHDISKKAGIFTELNLNKTKLN
Brassica nigra	NC_030450.1	YP_009259580.1	ycf3	-	MPRSRINGNFIDKTFTIVADILLRVIPTTSGEKEAFTYYRDGMSAQSEGNYAEALQNYYEAMRLEIDPYDRSYILYNIGLIHTSNGEHTKALEYYFRALERNPFLPQAFNNMAVICHYRGEQAIQQGDSEMAEAWFAQAAEYWKQAITLTPGNYIEAQNWLTITRRFE
Brassica nigra	NC_030450.1	YP_009259604.1	clpP	-	MPIGVPKVPFRSPGEGDTSWVDIYNRLYRERLFFLGQEVDTEISNQLISLMIYLSIEKDTKDLYLFINSPGGWVISGMAIYDTMQFVRPDVQTICMGLAASIASFILVGGAITKRIAFPHARVMIHQPASSFYEAQTGEVILEAEELLKLRETITRVYVQRTGKPIWVVSEDMERDVFMSATEAQAHGIVDLVAVQ
Brassica nigra	NC_030450.1	YP_009259635.1	ndhA	-	MIIYATEVQTINSFVRLESLKEVYGLIWIFVPIFSLVLGIITGVLVIVWLEREISAGIQQRIGPEYAGPLGILQALADGTKLLFKEDLRPSRGNTPLFSIGPSIAVISILLSYSVIPFSNHLVLADLNIGIFLWIAISSIAPIGLLMSGYGSNNKYSFLGGLRAAAQAISYEIPLTLCVLSISLLSNSLSTVDIVEAQSKYGFWGWNLWRQPIGFIIFLISSLAECERLPFDLPEAEEELIAGYQTEYSGIKFGLFYVASYLNLLISSLFVTVLYLGGWNFSIPYISILELFEKDQIFGTTIGIFITLAKTYLFLFISIATRWTLPRLRMDQLLNLGWKFLLPISLGNLLLTTSFQLFSL
Cuscuta reflexa	NC_009766.1	YP_001430088.1	rps12	-	MPTIKQLIRNTRQPIKNVTKSPALGGCPQRRGTCTRVYTITPKKPNSALRKVARVRLTSGFEITAYIPGIGHNLQEHSVVLVRGGRVKDLPGVRYHIVRGTLDAVGVKDRQQGRSKYGVKKPK
Cuscuta reflexa	NC_009766.1	YP_001430109.1	ycf3	-	MPRSRINGNFLDKTFSIVANILLRIIPTTSGEKEAFTYYRDGMSAQSEGNYAEALQNYYEAMRLEIDPYDRSYILYNIGLIHTSNGEHMKALEYYFRALERNPFLPQAFNNMAVICHYRGEQAIQQGDSEIAGAWFDQAAEYWKQALALTPGNYIEAHNWLKITGRF
Magnolia grandiflora	NC_020318.1	YP_007474515.1	rps12	-	MPTIKQLIRNTRQPIRNVTKSPALRGCPQRRGTCTRVYTITPKKPNSALRKVARVRLTSGFEITAYIPGIGHNSQEHSVVLVRGGRVKDLPGVRYHIVRGTLDAVGVKDRQQGRSKYGVKKPK
Magnolia grandiflora	NC_020318.1	YP_007474518.1	rps16	-	MVKLRLKRCGRKQRAIYRIVAIDVRSRREGRDLRKVGFYDPIKNQTYSNVPAILYFLEKGAQPTGTVHDISKKAEVFKELRINQTKYNLRNRKKD
Magnolia grandiflora	NC_020318.1	YP_007474537.1	ycf3	-	MPRSRINGNFIDKTSSIVANILLRIIPTTSGEKEAFTYYRDGMSAQSEGNYAEALQNYYEATRPEIDPYDRSYILYNIGLIHTSNGEHTKALEYYFRALERNPFLPQAFNNMAVICHYRGEQAIRQGDSEIAEAWSDQAAEYWKQAIALTPGNYIEAHNWLKITRRFE
Magnolia grandiflora	NC_020318.1	YP_007474567.1	petD	+	MGVTKKPDLNDPVLRAKLAKGMGHNYYGEPAWPNDLLYISPVVILGTIACSVGLAVLEPSMIGEPADPFATPLEILPEWYFFPVFQILRTVPNKLLGVLLMVSVPTGLLTVPFLENVNKFQNPFRRPVATTVFLIGTVIALWLGIGATLPIDKSLTLGLF
Magnolia grandiflora	NC_020318.1	YP_007474590.1	ndhA	-	MIIDTTEVQAINSFSRSESLKEVYGLVWLLVPIFTPVLGITIGVLVIVWLEREISARIQQRIGPEYAGPLGILQALADGTKLLFKEDLLPSRGDIRLFSIGPSIAVISILLSYSVIPFGYRLVLADLSIGVFLWIAISSIAPIGLLMSGYGSNNKYSFSGGLRAAAQSISYEIPLTPCVLSISLLSNSSSTVDIVEAQSKYGLGGWNLWRQPIGFIVFLISSLAECERLPFDLPEAEEELVAGYQTEYSGIKSGLFYVASYLNLLVSSLFVTVLYLGGWNLSIPYIFIPELFGINKTGGVFGTTIGIFITLAKAYLFLFIPITTRWTLPRMRMDQLLNLGWKFLLPISLGNLLLTTSSQLLSL
Glycine max	NC_007942.1	YP_538754.1	ycf3	+	MPRSRINENFIDKTFSIVANILLRIIPTTSGEKRAFTYYRDGMSAQSEGNYAEALQNYYEAMRLEIDPYDRSYILYNIGLIHTSNGEHTKALEYYFRALERNPFLPQAFNNMAVICHYRGEQAIRQGDSEVAESWFNQAAEYWKQAIALTPGNYIEAQNWLKITGRFE
Glycine max	NC_007942.1	YP_538813.1	ndhA	+	MIIYLTEIQDIHFFFRLESFKEIYGIIWVFAPILILILGITISVLAIVWLEREISAGIQQRIGPEYTGPFGVLQALADGTKLLFKENLIPSRGDIRLFSIGPSISVISIIISYSVIPFGYNFVLSDLNIGVFLWIAISSIAPIGLLMSGYGSNNKYSFLGGLRAAAQSISYEIPLTLCVLSISLLSNSLSTVDIVDAQSKYGFWGWNLWRQPMGFIVFLISSLAECERLPFDLPEAEEELVAGYQTEYSGIKFGLFYVASYLNLFISSLFVTVLYFGGSNISIPYIFVSDFFEINQTYGVFVTIIGIFITLAKTYLFLFLSIATRWTLPRLRIDQLLNLGWKFLLPISLGNLLLTTSSQLFSL
Vitis vinifera	NC_007957.1	YP_567077.1	ycf3	-	MPRSRINGNFIDKTFSIVANILLRIIPTTSGEKEAFTYYRDGMSAQSEGNYAEALQNYYEAMRLEIDPYDRSYILYNIGLIHTSNGEHTKALEYYFRALERNPFLPQAFNNMAVICHYRGEQAIRQGDSEIAEAWFDQAAEYWKQAIALTPGNYIEAHNWLKITRRFE
Vitis vinifera	NC_007957.1	YP_567133.1	ndhA	-	MIIDTPEVQDINSFSRLEYLKEVYGIIWMLVPIFTPVLGITIGVLAIVWLEREISAGIQQRIGPEYAGPLGILQALADGTKLLFKENLLPSRGDTRLFSIGPSIAVISILLSYLIIPFGSNLVLSDLNIGVFLWIAISSIAPIGLLMSGYGSNNKYSFLGGLRAAAQSISYEIPLTLCVLSISLLSNSSSTVDIVEAQSKYGFWGWNLWRQPIGFIVFLISSLAECERLPFDLPEAEEELVAGYQTEYSGIKFGLFYVASYLNLLVSSLFVTVLYLGGWDLSIPYIFVPEFFEINKAGEVFGTTIGIFITLAKTYLFLFIPITTRWTLPRLRMDQLLNLGWKFLLPISLGNLLLTTSSQLLSL
Ricinus communis	NC_016736.1	YP_005090179.1	ycf3	-	MPRSRITGNFIDKTFSIVANILLRIIPTTSGEKEAFTYYRDGMSAQSEGNYAEALQNYYEAMRLEIDPYDRSYILYNIGLIHTSNGEHTKALEYYFRALERNPFLPQALNNMAVICHYRGEQAIRQGDSEIAEAWFDQAAEYWKQAIALTPGNYIEAQNWLKITRRFE
Ricinus communis	NC_016736.1	YP_005090215.1	rpl16	-	MLSNPKRTRFRKQHRGRMKGIAFRGNRICFGKYALQALEPAWITSRQIEAGRRAMTRNARRGGKIWVRIFPDKPVTLRPTETRMGSGKGSPEYWVAVVKPGRILYEMSGVAENIARRAISIAASKMPIRTQFIISG
Ricinus communis	NC_016736.1	YP_005090219.1	rpl2	-	MAIHLYKTSTPSTRNGAVDSQVKSNTRNTRNNLIYGQHRCGKGRNARGIITARHRGGGHKRLYRKIDFRRNEKDIYGRIVTIEYDPNRNAYICLIHYGDGEKRYILHPRGAIIGDTIISGTEVPIKMGNALPLKEVLIDQKEESTSTDMPLGTAIHNIEITFGKGGQLARAAGAVAKLIAKEGKSATLKLPSGEVRLISKNCSATVGQVGNTGVNQKSLGRAGSKCWLGKRPVVRGVVMNPVDHPHGGGEGRAPIGRKKPATPWGYPALGRRSRKRNKYSDNLILRRRSK
Ricinus communis	NC_016736.1	YP_005090160.1	rps16	-	MVKLRLKRCGRKQRAVYRIVAIDVRSRREGRDLRKVGFYDPLKNQTYLNVPTILYFLEKGAQPTGTVHDILSKAGVFTELRLNQT
Ricinus communis	NC_016736.1	YP_005090157.1	rps12	-	MPTIKQLIRNTRQPIRNITKSPALGGCPQRRGTCTRVYVRLVQNFSTITPKKPNSALRKVARVRLTSGFEITAYIPGIGHNSQEHSVVLVRGGRVKDLPGVRYHIVRGTLDAVGVKDRQQGRSKYGVKKPK
Ricinus communis	NC_016736.1	YP_005090233.1	ndhA	-	MIIDTTEVHAINSFSRLESLNEVYGIIWVFVPILILVLGITTGILVIVWLEREISAGIQQRIGPEYAGPLGILQALADGTKLLFKENLFPSRGDTRLFSIGPSIAVISTLLSYSVIPFGYHLVLTDLNIGVFLWIAISSIAPIGLLMSGYGSNNKYSFLGGLRAAAQSISYEIPLTLCVLSISLLSNSSSTVDIVEAQSKSGFLGWNLWRQPIGFIIFFISSLAECERLPFDLPEAEEELVAGYQTEYSGIKFGLFYIASYLNLLVSSLFVTVLYLGGWNISIPYIFVPEPFETNKIGGVFGTTIGICITLVKTYLFLFIPITTRWTLPRLRMDQLLNLGWKFLLPISLGNLLLTTSFQLLSL
