# Supplementary material for: CPGAVAS2, an integrated plastome sequence annotator and analyzer
Source: Nucleic Acids Res. 2019 May 8;47(W1):W65–73. doi: 10.1093/nar/gkz345 (PMC6602467; doi:10.1093/nar/gkz345)
Supplement: gkz345_Supplemental_Files [file gkz345_supplemental_files.zip › FileS2_genome_wide_C2T.xlsx]

## Sheet: FileS2
File S2 Genome-wide RNA editing site discovery with RNA editing site analysis pipeline in CPGAVAS2. Reference sequence accession no：NC_000932.1； RNA-seq data accession no： SRR1004790.
	Forward strand									Reverse strand
Position	Gene_name	Gene_strand	Reference	Coverage-q25	MeanQ	BaseCount[A,C,G,T]	AllSubs	Frequency	Pvalue	Reference	Coverage-q25	MeanQ	BaseCount[A,C,G,T]	AllSubs	Frequency	Pvalue	Type of RNA-edit sites validated in previous study ()
341	intergenic		ND	ND	ND	ND	ND	ND	ND	C	970	34.63	[2, 858, 1, 109]	CT	0.11	3.59455e-33
1516	intergenic		ND	ND	ND	ND	ND	ND	ND	C	385	36.69	[6, 318, 22, 39]	CT	0.11	1.31267e-11
1712	intergenic		ND	ND	ND	ND	ND	ND	ND	G	849	35.24	[199, 0, 648, 2]	GA	0.23	2.58736e-64
2175	matK	reverse	C	1693	34.14	[39, 1433, 45, 176]	CT	0.11	2.93539e-52	ND	ND	ND	ND	ND	ND	ND
2931	matK	reverse	G	265	38.37	[203, 0, 62, 0]	GA	0.77	7.10821e-89	C	79	36.59	[0, 19, 0, 60]	CT	0.76	1.84677e-25	major
5244	rps16	reverse	C	416	35.2	[30, 308, 22, 56]	CT	0.15	4.39215e-17	ND	ND	ND	ND	ND	ND	ND
8596	intergenic		ND	ND	ND	ND	ND	ND	ND	C	561	36.22	[30, 433, 32, 66]	CT	0.13	4.92665e-20
9927	intergenic		ND	ND	ND	ND	ND	ND	ND	G	245	36.42	[29, 10, 199, 7]	GA	0.13	1.18701e-08
12707	atpF	reverse	G	5826	38.63	[5455, 1, 370, 0]	GA	0.94	0	C	7251	38.09	[0, 303, 2, 6946]	CT	0.96	0	major
12751	atpF	reverse	G	4834	34.35	[811, 0, 4021, 2]	GA	0.17	7.84683e-254	ND	ND	ND	ND	ND	ND	ND
14824	intergenic		C	6869	36.3	[334, 5263, 359, 913]	CT	0.15	5.37942e-280	ND	ND	ND	ND	ND	ND	ND
15135	rps2	reverse	G	183	34.99	[75, 0, 108, 0]	GA	0.41	8.41212e-26	ND	ND	ND	ND	ND	ND	ND
16017	rpoC2	reverse	C	1135	33.36	[28, 966, 30, 111]	CT	0.1	1.15399e-33	ND	ND	ND	ND	ND	ND	ND
16021	rpoC2	reverse	C	1148	36.21	[41, 940, 31, 136]	CT	0.13	8.87427e-42	ND	ND	ND	ND	ND	ND	ND
16308	rpoC2	reverse	C	127	32.98	[6, 96, 10, 15]	CT	0.14	0.00016632	ND	ND	ND	ND	ND	ND	ND
18511	rpoC2	reverse	C	105	36.79	[0, 93, 1, 11]	CT	0.11	0.00251555	ND	ND	ND	ND	ND	ND	ND
18799	rpoC2	reverse	C	555	33.89	[10, 476, 8, 61]	CT	0.11	2.37385e-18	ND	ND	ND	ND	ND	ND	ND
18802	rpoC2	reverse	C	593	35.9	[4, 492, 21, 76]	CT	0.13	3.7497e-23	ND	ND	ND	ND	ND	ND	ND
21806	rpoC1	reverse	G	117	36.89	[25, 0, 92, 0]	GA	0.21	1.06385e-07	C	1402	36.16	[0, 1081, 1, 320]	CT	0.23	8.61163e-102	major
21889	rpoC1	reverse	C	123	34.76	[2, 103, 1, 17]	CT	0.14	4.21078e-05	ND	ND	ND	ND	ND	ND	ND
22655	rpoC1	reverse	C	110	37.64	[0, 93, 3, 14]	CT	0.13	0.000329025	ND	ND	ND	ND	ND	ND	ND
23898	rpoB	reverse	G	902	39.29	[628, 0, 274, 0]	GA	0.7	1.12289e-263	C	650	37.17	[0, 166, 0, 484]	CT	0.74	2.82406e-210	major
24547	rpoB	reverse	C	271	36.07	[7, 233, 4, 27]	CT	0.1	5.57337e-08	ND	ND	ND	ND	ND	ND	ND
25779	rpoB	reverse	G	114	35.36	[90, 0, 24, 0]	GA	0.79	1.45062e-39	C	560	37.27	[0, 121, 0, 439]	CT	0.78	1.00097e-196	major
25814	rpoB	reverse	C	128	33.87	[3, 103, 5, 17]	CT	0.14	4.21078e-05	ND	ND	ND	ND	ND	ND	ND
25992	rpoB	reverse	G	40	38.65	[25, 0, 15, 0]	GA	0.62	2.12319e-09	C	366	35.9	[0, 141, 0, 225]	CT	0.61	1.41798e-88	major
27377	intergenic		ND	ND	ND	ND	ND	ND	ND	C	280	34.32	[17, 185, 18, 60]	CT	0.24	4.93451e-19
27378	intergenic		ND	ND	ND	ND	ND	ND	ND	G	287	34	[71, 1, 213, 2]	GA	0.25	1.17235e-22
28149	petN	forward	ND	ND	ND	ND	ND	ND	ND	G	6815	34.86	[838, 26, 5891, 60]	GA	0.12	6.85944e-258
28594	intergenic		C	69	35.39	[2, 52, 4, 11]	CT	0.17	0.00212959	ND	ND	ND	ND	ND	ND	ND
28672	intergenic		C	1598	38.29	[4, 1423, 5, 166]	CT	0.1	4.4644e-49	G	181	31.82	[83, 0, 98, 0]	GA	0.46	2.43453e-29
30285	intergenic		ND	ND	ND	ND	ND	ND	ND	C	436	32.1	[0, 169, 0, 267]	CT	0.61	3.52926e-105
31066	intergenic		C	184	36.17	[5, 149, 6, 24]	CT	0.14	3.51655e-07	ND	ND	ND	ND	ND	ND	ND
32993	psbD	forward	G	7381	34.65	[807, 0, 6572, 2]	GA	0.11	1.05125e-242	ND	ND	ND	ND	ND	ND	ND
32996	psbD	forward	C	5939	33.05	[15, 4948, 17, 959]	CT	0.16	2.67688e-296	ND	ND	ND	ND	ND	ND	ND
33414	psbD	forward	C	4691	35.13	[0, 3935, 282, 474]	CT	0.11	5.02546e-141	ND	ND	ND	ND	ND	ND	ND
34517	psbC	forward	ND	ND	ND	ND	ND	ND	ND	C	6313	34.48	[27, 5406, 31, 849]	CT	0.14	1.29868e-256
35379	intergenic		C	89	36.01	[0, 79, 1, 9]	CT	0.1	0.00904591	ND	ND	ND	ND	ND	ND	ND
35800	psbZ	forward	C	321	37.7	[0, 85, 1, 235]	CT	0.73	1.48185e-100	G	2683	38.6	[2471, 0, 210, 2]	GA	0.92	0	major
35938	psbZ	forward	G	1564	33.9	[483, 0, 1081, 0]	GA	0.31	6.97092e-163	ND	ND	ND	ND	ND	ND	ND
36177	intergenic		ND	ND	ND	ND	ND	ND	ND	C	392	33.02	[15, 309, 17, 51]	CT	0.14	1.87759e-15
36771	intergenic		C	74	35.03	[1, 63, 1, 9]	CT	0.12	0.0086836	ND	ND	ND	ND	ND	ND	ND
36890	intergenic		C	423	36.89	[1, 361, 11, 50]	CT	0.12	5.01825e-15	ND	ND	ND	ND	ND	ND	ND
37032	rps14	reverse	ND	ND	ND	ND	ND	ND	ND	G	2468	33.63	[1376, 3, 1088, 1]	GA	0.56	0
37036	rps14	reverse	ND	ND	ND	ND	ND	ND	ND	C	3259	34.02	[4, 1048, 37, 2170]	CT	0.67	0
37038	rps14	reverse	C	4701	35.62	[198, 3735, 263, 505]	CT	0.12	2.4676e-151	ND	ND	ND	ND	ND	ND	ND
37092	rps14	reverse	G	7304	33.21	[6760, 0, 543, 1]	GA	0.93	0	C	4601	37.82	[3, 239, 5, 4354]	CT	0.95	0	major
37161	rps14	reverse	G	1850	39.02	[1758, 1, 91, 0]	GA	0.95	0	C	7886	36.65	[5, 192, 3, 7686]	CT	0.98	0	major
38664	psaB	reverse	ND	ND	ND	ND	ND	ND	ND	G	5130	35.74	[553, 19, 4538, 20]	GA	0.11	1.89504e-169
43350	ycf3	reverse	G	2130	39.08	[239, 0, 1891, 0]	GA	0.11	7.81632e-72	C	149	38.66	[0, 133, 0, 16]	CT	0.11	9.43105e-05	minor
44185	ycf3	reverse	C	463	34.93	[9, 373, 8, 73]	CT	0.16	1.73957e-22	ND	ND	ND	ND	ND	ND	ND
44209	ycf3	reverse	C	1801	36.13	[51, 1474, 104, 172]	CT	0.1	6.33281e-51	ND	ND	ND	ND	ND	ND	ND
44589	ycf3	reverse	C	2539	35.75	[13, 2159, 106, 261]	CT	0.11	1.57721e-78
45431	rps4	reverse	C	1929	34.77	[34, 1570, 53, 272]	CT	0.15	2.91355e-83
48123	intergenic		C	209	35.37	[9, 171, 6, 23]	CT	0.12	7.88652e-07	ND	ND	ND	ND	ND	ND	ND
48184	intergenic		ND	ND	ND	ND	ND	ND	ND	C	1141	36.16	[29, 908, 62, 142]	CT	0.14	8.30256e-44
48637	intergenic		ND	ND	ND	ND	ND	ND	ND	G	338	32.44	[36, 0, 302, 0]	GA	0.11	1.0885e-10
49054	ndhJ	reverse	C	364	34.29	[9, 302, 9, 44]	CT	0.13	3.23395e-13	ND	ND	ND	ND	ND	ND	ND
50513	intergenic		C	159	34.77	[1, 133, 6, 19]	CT	0.12	1.16615e-05	ND	ND	ND	ND	ND	ND	ND
51049	intergenic		C	282	34.76	[13, 234, 6, 29]	CT	0.11	1.34565e-08	ND	ND	ND	ND	ND	ND	ND
51833	intergenic		G	180	36.36	[21, 3, 156, 0]	GA	0.12	3.08845e-06	ND	ND	ND	ND	ND	ND	ND
51962	intergenic		C	197	33.78	[12, 154, 10, 21]	CT	0.12	3.06691e-06	ND	ND	ND	ND	ND	ND	ND
52211	intergenic		C	1376	34.72	[36, 1170, 39, 131]	CT	0.1	2.88455e-38	ND	ND	ND	ND	ND	ND	ND
52215	intergenic		ND	ND	ND	ND	ND	ND	ND	G	554	32.87	[111, 18, 417, 8]	GA	0.21	3.75429e-35
52216	intergenic		C	7824	34.41	[373, 5645, 408, 1398]	CT	0.2	0	G	592	33.47	[247, 8, 323, 14]	GA	0.43	7.68796e-88
53859	atpB	reverse	C	3740	36.6	[50, 3227, 53, 410]	CT	0.11	3.24815e-123	ND	ND	ND	ND	ND	ND	ND
54268	intergenic		C	1688	33.78	[35, 1444, 35, 174]	CT	0.11	1.32746e-51	ND	ND	ND	ND	ND	ND	ND
54852	intergenic		ND	ND	ND	ND	ND	ND	ND	G	5068	34.28	[692, 182, 4188, 6]	GA	0.14	1.17517e-215
57649	accD	forward	ND	ND	ND	ND	ND	ND	ND	C	1668	36.84	[49, 1361, 65, 193]	CT	0.12	7.47283e-58
57868	accD	forward	C	188	39.44	[0, 16, 1, 171]	CT	0.91	2.16498e-86	G	110	37.76	[100, 0, 10, 0]	GA	0.91	1.18796e-49	major
58181	accD	forward	ND	ND	ND	ND	ND	ND	ND	C	1181	35.14	[18, 953, 23, 187]	CT	0.16	6.61319e-57
58185	accD	forward	ND	ND	ND	ND	ND	ND	ND	C	487	35.02	[9, 397, 22, 59]	CT	0.13	7.59184e-18
58642	intergenic		C	46	34.83	[0, 13, 0, 33]	CT	0.72	2.63347e-13	G	925	38.47	[779, 0, 146, 0]	GA	0.84	0	major
58772	intergenic		ND	ND	ND	ND	ND	ND	ND	C	1587	36.91	[53, 1301, 79, 154]	CT	0.11	2.07375e-45
62035	petA	forward	ND	ND	ND	ND	ND	ND	ND	C	4016	33.77	[33, 3454, 68, 461]	CT	0.12	1.44844e-137
62220	petA	forward	ND	ND	ND	ND	ND	ND	ND	G	1198	34.98	[256, 3, 932, 7]	GA	0.22	2.48239e-82
62326	petA	forward	ND	ND	ND	ND	ND	ND	ND	C	4384	33.56	[198, 3603, 157, 426]	CT	0.11	4.45431e-126
62933	intergenic		ND	ND	ND	ND	ND	ND	ND	C	1091	32.79	[71, 762, 67, 191]	CT	0.2	8.51424e-61
63031	intergenic		ND	ND	ND	ND	ND	ND	ND	C	355	36.66	[5, 292, 15, 43]	CT	0.13	6.45673e-13
63177	intergenic		C	219	32.15	[1, 112, 0, 106]	CT	0.49	3.16226e-38	ND	ND	ND	ND	ND	ND	ND
63316	intergenic		ND	ND	ND	ND	ND	ND	ND	C	132	35.54	[1, 112, 1, 18]	CT	0.14	2.16449e-05
63985	psbF	reverse	G	2027	36.47	[1990, 0, 37, 0]	GA	0.98	0	C	4372	39.19	[1, 72, 0, 4299]	CT	0.98	0	major
64109	psbE	reverse	G	7675	38.66	[7618, 0, 55, 2]	GA	0.99	0	ND	ND	ND	ND	ND	ND	ND	major
65716	petL	forward	C	1708	39.67	[0, 266, 2, 1440]	CT	0.84	0	G	251	38.21	[135, 0, 116, 0]	GA	0.54	2.45259e-50	major
66321	intergenic		C	100	31.65	[0, 71, 0, 29]	CT	0.29	3.10108e-09	ND	ND	ND	ND	ND	ND	ND
66809	intergenic		ND	ND	ND	ND	ND	ND	ND	C	3580	36.26	[206, 2732, 217, 425]	CT	0.13	5.19708e-129
66810	intergenic		ND	ND	ND	ND	ND	ND	ND	G	3622	36.23	[323, 166, 2892, 241]	GA	0.1	1.71472e-97
66811	intergenic		ND	ND	ND	ND	ND	ND	ND	C	3771	35.66	[290, 2810, 159, 512]	CT	0.15	1.00163e-155
66812	intergenic		ND	ND	ND	ND	ND	ND	ND	C	4745	34.65	[328, 3715, 245, 457]	CT	0.11	7.15625e-136
66813	intergenic		ND	ND	ND	ND	ND	ND	ND	C	4717	34.29	[218, 3901, 154, 444]	CT	0.1	8.8284e-130
66814	intergenic		ND	ND	ND	ND	ND	ND	ND	C	4178	34.41	[158, 3418, 171, 431]	CT	0.11	6.05739e-128
68356	intergenic		G	1038	32	[150, 0, 886, 2]	GA	0.14	1.70429e-46	ND	ND	ND	ND	ND	ND	ND
69553	intergenic		G	108	37.19	[35, 0, 72, 1]	GA	0.33	2.27122e-11	C	479	37.88	[1, 299, 1, 178]	CT	0.37	3.72134e-61	major
69898	intergenic		C	443	34.79	[19, 358, 21, 45]	CT	0.11	1.92178e-13	ND	ND	ND	ND	ND	ND	ND
69942	clpP	reverse	G	1568	39.53	[1414, 0, 154, 0]	GA	0.9	0	C	1067	36.96	[0, 139, 0, 928]	CT	0.87	0	major
70496	intergenic		C	2344	34.81	[131, 1741, 179, 293]	CT	0.14	9.44011e-90	ND	ND	ND	ND	ND	ND	ND
73242	psbB	forward	ND	ND	ND	ND	ND	ND	ND	C	7766	34.93	[47, 6669, 4, 1046]	CT	0.14	0
74046	intergenic		G	4893	36.34	[893, 11, 3987, 2]	GA	0.18	8.73797e-282	ND	ND	ND	ND	ND	ND	ND
76747	petD	forward	G	500	31.76	[271, 0, 228, 1]	GA	0.54	2.08612e-102	ND	ND	ND	ND	ND	ND	ND
78109	rpoA	reverse	C	138	30.79	[0, 106, 1, 31]	CT	0.23	1.26818e-09	ND	ND	ND	ND	ND	ND	ND
78691	rpoA	reverse	G	1067	39.41	[755, 0, 312, 0]	GA	0.71	0	C	1367	37.59	[2, 690, 1, 674]	CT	0.49	1.85495e-247	major
79082	rps11	reverse	C	1277	34.24	[47, 1050, 54, 126]	CT	0.11	2.30707e-38	ND	ND	ND	ND	ND	ND	ND
81019	rpl14	reverse	C	999	33.72	[28, 824, 52, 95]	CT	0.1	9.94786e-29	ND	ND	ND	ND	ND	ND	ND
81671	rpl16	reverse	G	275	35.03	[31, 1, 239, 4]	GA	0.11	3.25924e-09	ND	ND	ND	ND	ND	ND	ND
81754	rpl16	reverse	C	6752	33.52	[172, 5350, 369, 861]	CT	0.14	1.40963e-262	ND	ND	ND	ND	ND	ND	ND
81757	rpl16	reverse	C	7336	36.44	[290, 5818, 384, 844]	CT	0.13	4.16998e-254	ND	ND	ND	ND	ND	ND	ND
83203	rps3	reverse	ND	ND	ND	ND	ND	ND	ND	G	1238	36.34	[130, 1, 1107, 0]	GA	0.11	1.42796e-39
86055	rpl23	reverse	G	199	38.37	[81, 1, 117, 0]	GA	0.41	6.64085e-28	C	883	38.59	[0, 221, 7, 655]	CT	0.75	7.48995e-286	major
88298	ycf2	forward	ND	ND	ND	ND	ND	ND	ND	C	1156	35.1	[45, 938, 39, 134]	CT	0.12	1.43865e-39
88970	ycf2	forward	ND	ND	ND	ND	ND	ND	ND	C	231	33.97	[18, 181, 9, 23]	CT	0.11	8.15214e-07
91271	ycf2	forward	ND	ND	ND	ND	ND	ND	ND	C	1099	34.33	[40, 870, 50, 139]	CT	0.14	6.56743e-43
91791	ycf2	forward	ND	ND	ND	ND	ND	ND	ND	G	339	35.25	[34, 0, 296, 9]	GA	0.1	4.49679e-10
92384	ycf2	forward	G	695	36.15	[83, 0, 611, 1]	GA	0.12	3.43758e-25	ND	ND	ND	ND	ND	ND	ND
93673	intergenic		G	79	35.29	[10, 0, 69, 0]	GA	0.13	0.00457034	ND	ND	ND	ND	ND	ND	ND
94472	intergenic		ND	ND	ND	ND	ND	ND	ND	C	386	33.7	[13, 284, 24, 65]	CT	0.19	3.72328e-20
94999	ndhB	reverse	G	4806	38.97	[4394, 8, 392, 12]	GA	0.92	0	C	550	37.24	[0, 297, 1, 252]	CT	0.46	7.64725e-91	major
95225	ndhB	reverse	G	1997	40.01	[1913, 1, 83, 0]	GA	0.96	0	C	1365	39.53	[0, 518, 1, 846]	CT	0.62	0	major
95608	ndhB	reverse	G	637	38.93	[558, 0, 78, 1]	GA	0.88	1.18969e-273	C	2417	34.76	[0, 677, 0, 1740]	CT	0.72	0	major
95644	ndhB	reverse	G	912	36.85	[781, 0, 129, 2]	GA	0.86	0	C	2857	38.44	[2, 674, 0, 2181]	CT	0.76	0	major
95650	ndhB	reverse	G	796	38.08	[688, 0, 108, 0]	GA	0.86	0	C	2851	38.7	[2, 616, 0, 2233]	CT	0.78	0	major
96419	ndhB	reverse	G	2611	37.9	[2408, 1, 200, 2]	GA	0.92	0	C	1231	38.82	[0, 291, 0, 940]	CT	0.76	0	major
96579	ndhB	reverse	G	3479	38.44	[3057, 1, 420, 1]	GA	0.88	0	C	4413	38.93	[9, 594, 9, 3801]	CT	0.86	0	major
96698	ndhB	reverse	G	576	38.91	[499, 2, 73, 2]	GA	0.87	3.18945e-243	C	2593	39.66	[1, 282, 3, 2307]	CT	0.89	0	major
97016	ndhB	reverse	G	3064	37.74	[2549, 0, 514, 1]	GA	0.83	0	C	134	39.28	[0, 37, 0, 97]	CT	0.72	1.50868e-40	major
97664	rps7	reverse	C	5855	34.56	[235, 4388, 451, 781]	CT	0.15	1.25696e-238	ND	ND	ND	ND	ND	ND	ND
99593	intergenic		C	258	36.55	[1, 222, 7, 28]	CT	0.11	2.64864e-08	ND	ND	ND	ND	ND	ND	ND
99843	intergenic		C	386	35.83	[1, 315, 20, 50]	CT	0.14	4.07998e-15	ND	ND	ND	ND	ND	ND	ND
99845	intergenic		C	384	36.53	[0, 340, 6, 38]	CT	0.1	2.87128e-11	ND	ND	ND	ND	ND	ND	ND
100310	intergenic		ND	ND	ND	ND	ND	ND	ND	C	96	34.97	[3, 80, 4, 9]	CT	0.1	0.00906437
100979	intergenic		ND	ND	ND	ND	ND	ND	ND	C	454	33.74	[6, 394, 9, 45]	CT	0.1	2.1406e-13
101889	rrn5S	forward	ND	ND	ND	ND	ND	ND	ND	C	3123	33.55	[132, 2486, 182, 323]	CT	0.11	2.72083e-96
101893	rrn5S	forward	ND	ND	ND	ND	ND	ND	ND	C	922	33.17	[41, 683, 69, 129]	CT	0.16	4.15223e-40
101904	rrn5S	forward	G	330	31.23	[63, 1, 266, 0]	GA	0.19	1.45373e-19	ND	ND	ND	ND	ND	ND	ND
102392	rrn5S	forward	ND	ND	ND	ND	ND	ND	ND	C	1012	35.43	[10, 887, 9, 106]	CT	0.11	3.63676e-32
102553	intergenic		ND	ND	ND	ND	ND	ND	ND	G	765	31.41	[159, 2, 600, 4]	GA	0.21	1.16881e-50
102554	intergenic		ND	ND	ND	ND	ND	ND	ND	G	996	31.51	[165, 3, 827, 1]	GA	0.17	1.13537e-51
102656	intergenic		G	4215	34.49	[2102, 0, 2111, 2]	GA	0.5	0	ND	ND	ND	ND	ND	ND	ND
102800	intergenic		C	442	33.26	[1, 384, 12, 45]	CT	0.1	2.08142e-13	ND	ND	ND	ND	ND	ND	ND
103571	intergenic		ND	ND	ND	ND	ND	ND	ND	C	4135	32.95	[101, 3391, 135, 508]	CT	0.13	5.84245e-153
104690	intergenic		G	182	34.79	[26, 7, 147, 2]	GA	0.15	8.12981e-08	ND	ND	ND	ND	ND	ND	ND
104961	rrn4.5S	forward	ND	ND	ND	ND	ND	ND	ND	C	5522	33.56	[353, 4307, 335, 527]	CT	0.11	8.52899e-156
105165	rrn4.5S	forward	ND	ND	ND	ND	ND	ND	ND	C	4232	33.56	[138, 3423, 234, 437]	CT	0.11	7.21076e-130
107468	rrn4.5S	forward	G	372	33.59	[63, 0, 309, 0]	GA	0.17	2.17752e-19	C	5912	38.78	[2, 3755, 7, 2148]	CT	0.36	0
107493	rrn4.5S	forward	G	69	33.16	[29, 0, 40, 0]	GA	0.42	8.47375e-10	ND	ND	ND	ND	ND	ND	ND
107511	intergenic		C	77	34.4	[3, 63, 3, 8]	CT	0.11	0.0166164	ND	ND	ND	ND	ND	ND	ND
108408	intergenic		C	56	34.95	[0, 44, 4, 8]	CT	0.15	0.015582	ND	ND	ND	ND	ND	ND	ND
110489	ndhF	reverse	C	69	33.45	[0, 62, 0, 7]	CT	0.1	0.0312108	ND	ND	ND	ND	ND	ND	ND
110490	ndhF	reverse	C	71	33.76	[0, 63, 1, 7]	CT	0.1	0.0312669	ND	ND	ND	ND	ND	ND	ND
112349	ndhF	reverse	G	694	38.94	[496, 0, 198, 0]	GA	0.71	1.03862e-210	C	202	39.77	[0, 85, 0, 117]	CT	0.58	1.40865e-44	major
115700	ndhD	reverse	ND	ND	ND	ND	ND	ND	ND	G	2300	34.36	[1795, 2, 502, 1]	GA	0.78	0
115708	ndhD	reverse	C	5888	36.49	[12, 4736, 503, 637]	CT	0.12	1.31213e-190	ND	ND	ND	ND	ND	ND	ND
116281	ndhD	reverse	G	1493	34.7	[1279, 9, 200, 5]	GA	0.86	0	C	1045	37.84	[3, 273, 4, 765]	CT	0.74	0	major
116290	ndhD	reverse	G	952	37.36	[794, 0, 157, 1]	GA	0.83	0	C	907	38.62	[0, 159, 1, 747]	CT	0.82	0	major
116494	ndhD	reverse	G	7814	37.66	[7457, 0, 357, 0]	GA	0.95	0	C	321	38.73	[1, 171, 5, 144]	CT	0.46	1.9818e-51	major
116785	ndhD	reverse	G	3365	35.04	[3181, 2, 181, 1]	GA	0.95	0	C	1702	35.68	[0, 68, 0, 1634]	CT	0.96	0	major
117166	ndhD	reverse	G	277	35.75	[82, 0, 192, 3]	GA	0.3	7.94302e-27	C	3853	40.23	[1, 1517, 2, 2333]	CT	0.61	0	major
117200	intergenic		ND	ND	ND	ND	ND	ND	ND	C	345	36.14	[2, 287, 2, 54]	CT	0.16	1.72232e-16
117561	psaC	reverse	ND	ND	ND	ND	ND	ND	ND	G	591	34.84	[333, 4, 251, 3]	GA	0.57	3.81433e-128
118858	ndhG	reverse	G	76	38.72	[53, 0, 23, 0]	GA	0.7	2.16381e-21	C	1079	38.22	[5, 238, 10, 826]	CT	0.78	0	major
119717	ndhI	reverse	G	683	36.58	[87, 1, 594, 1]	GA	0.13	1.62946e-26	ND	ND	ND	ND	ND	ND	ND
119759	ndhI	reverse	G	743	38.7	[90, 0, 653, 0]	GA	0.12	2.24006e-27	ND	ND	ND	ND	ND	ND	ND
119760	ndhI	reverse	C	735	38.61	[0, 647, 0, 88]	CT	0.12	9.67127e-27	ND	ND	ND	ND	ND	ND	ND
120609	ndhA	reverse	C	1128	33.97	[18, 879, 48, 183]	CT	0.17	1.53377e-57	ND	ND	ND	ND	ND	ND	ND
124399	ycf1	reverse	ND	ND	ND	ND	ND	ND	ND	C	109	36.77	[0, 95, 0, 14]	CT	0.13	0.00033159
124488	ycf1	reverse	C	297	33.75	[3, 252, 7, 35]	CT	0.12	1.89545e-10	ND	ND	ND	ND	ND	ND	ND
124903	ycf1	reverse	ND	ND	ND	ND	ND	ND	ND	G	86	38.59	[38, 0, 48, 0]	GA	0.44	4.62605e-13
126332	ycf1	reverse	C	258	33.92	[5, 218, 4, 31]	CT	0.12	3.0168e-09	ND	ND	ND	ND	ND	ND	ND
126617	ycf1	reverse	G	103	37.42	[11, 0, 91, 1]	GA	0.11	0.00250343	ND	ND	ND	ND	ND	ND	ND
126979	ycf1	reverse	ND	ND	ND	ND	ND	ND	ND	C	79	32.22	[0, 66, 0, 13]	CT	0.16	0.000576857
127083	ycf1	reverse	ND	ND	ND	ND	ND	ND	ND	C	42	32.38	[0, 30, 0, 12]	CT	0.29	0.000782925
127399	ycf1	reverse	C	124	35.51	[0, 101, 5, 18]	CT	0.15	2.04482e-05	ND	ND	ND	ND	ND	ND	ND
