# Supplementary material for: CPGAVAS2, an integrated plastome sequence annotator and analyzer
Source: Nucleic Acids Res. 2019 May 8;47(W1):W65–73. doi: 10.1093/nar/gkz345 (PMC6602467; doi:10.1093/nar/gkz345)
Supplement: gkz345_Supplemental_Files [file gkz345_supplemental_files.zip › FileS3_ndhB_C2T.xlsx]

## Sheet: FileS3
File S3 RNA editing site discovery in the ndhB gene region with RNA editing site analysis pipeline in CPGAVAS2. Reference sequence accession no: NC_000932.1; RNA-seq data accession no: SRR1004790.
	Forward strand									Reverse strand
Position	Gene_name	Gene_strand	Reference	Coverage-q25	MeanQ	BaseCount[A,C,G,T]	AllSubs	Frequency	Pvalue	Reference	Coverage-q25	MeanQ	BaseCount[A,C,G,T]	AllSubs	Frequency	Pvalue	Type of RNA-edit sites validated in previous study (Ruwe, H., Castandet, B., Schmitz-Linneweber, C. and Stern, D.B. (2013) Arabidopsis chloroplast quantitative editotype. FEBS Lett, 587, 1429-1433.)
94999	ndhB	Reverse	G	4803	38.97	[4393, 8, 392, 10]	GA	0.92	0	C	539	37.24	[0, 297, 1, 241]	CT	0.45	1.02891e-82	major
95225	ndhB	Reverse	G	1972	40	[1889, 1, 82, 0]	GA	0.96	0	C	1364	39.53	[0, 518, 1, 845]	CT	0.62	0	major
95608	ndhB	Reverse	G	634	38.94	[555, 0, 78, 1]	GA	0.88	2.724e-265	C	2410	34.76	[0, 676, 0, 1734]	CT	0.72	0	major
95644	ndhB	Reverse	G	910	36.84	[779, 0, 129, 2]	GA	0.86	0	C	2847	38.44	[2, 672, 0, 2173]	CT	0.76	0	major
95650	ndhB	Reverse	G	794	38.08	[687, 0, 107, 0]	GA	0.87	0	C	2841	38.7	[2, 615, 0, 2224]	CT	0.78	0	major
96419	ndhB	Reverse	G	2607	37.9	[2404, 1, 200, 2]	GA	0.92	0	C	1160	38.76	[0, 258, 0, 902]	CT	0.78	0	major
96579	ndhB	Reverse	G	3479	38.44	[3057, 1, 420, 1]	GA	0.88	0	C	4409	38.93	[9, 594, 9, 3797]	CT	0.86	0	major
96698	ndhB	Reverse	G	573	38.9	[496, 2, 73, 2]	GA	0.87	5.07891e-235	C	2588	39.66	[1, 282, 3, 2302]	CT	0.89	0	major
97016	ndhB	Reverse	G	3037	37.73	[2525, 0, 511, 1]	GA	0.83	0	C	130	39.28	[0, 35, 0, 95]	CT	0.73	6.72201e-40	major
