# Supplementary material for: CPGAVAS2, an integrated plastome sequence annotator and analyzer
Source: Nucleic Acids Res. 2019 May 8;47(W1):W65–73. doi: 10.1093/nar/gkz345 (PMC6602467; doi:10.1093/nar/gkz345)
Supplement: gkz345_Supplemental_Files [file gkz345_supplemental_files.zip › FileS4-03280925-Comparison of annotation results from different tools using plastome of arth(1).xlsx]

## Sheet: File S4
File S4. Comparison of annotation results from different tools using a sequenced plastome. Red indicates where the annotation is not correct.
GenBank RefSeq (NC_000932)				AGORA				GeSeq				MFannot				DOGMA				CPGAVAS2
Gene name	Gene start	Gene end	Number of exon	Gene name	Gene start	Gene end	Number of exon	Gene name	Gene start	Gene end	Number of exon	Gene name	Gene start	Gene end	Number of exon	Gene name	Gene start	Gene end	Number of exon	Gene name	Gene start	Gene end	Number of exon
psbA	383	1444	1	psbA	383	1444	1	psbA	383	1444	1	psbA	383	1444	1	psbA	386	1444	1	psbA	383	1444	1
matK	2056	3570	1	matK	2056	3570	1	matK	2056	3570	1	orf526(matK)	2056	3636	1	matK	2059	3636	1	matK	2056	3570	1
rps16	5084	6188	2	rps16	5084	6188	2	rps16	5084	6188	2	rps16	5084	5368	1	rps16	5087	5287	1	rps16	5084	6188	2
psbK	7017	7202	1	psbK	7017	7202	1	psbK	7017	7202	1	psbK	7035	7202	1	psbK	7017	7199	1	psbK	7017	7202	1
psbI	7583	7693	1	psbI	7583	7693	1	psbI	7583	7693	1	psbI	7583	7693	1	psbI	7565	7690	1	psbI	7583	7693	1
atpA	9938	11461	1	atpA	9938	11461	1	atpA	9938	11461	1	atpA	9938	11461	1	atpA	9941	11461	1	atpA	9938	11461	1
atpF	11529	12798	2	atpF	11529	12798	2	atpF	11529	12798	2	atpF	11529	12798	2	atpF	11532	12798	2	atpF	11529	12798	2
atpH	13262	13507	1	atpH	13262	13507	1	atpH	13262	13507	1	atpH	13262	13507	1	atpH	13265	13507	1	atpH	13262	13507	1
atpI	14021	14770	1	atpI	14021	14770	1	atpI	14021	14770	1	atpI	14021	14770	1	atpI	14024	14770	1	atpI	14021	14770	1
rps2	15013	15723	1	rps2	15013	15723	1	rps2	15013	15723	1	rps2	15013	15723	1	rps2	15016	15723	1	rps2	15013	15723	1
rpoC2	15938	20068	1	rpoC2	15938	20068	1	rpoC2	15938	20068	1	rpoC2	15938	20068	1	rpoC2	15941	20068	1	rpoC2	15938	20068	1
rpoC1	20251	23084	2	rpoC1	20251	23084	2	rpoC1	20251	23084	2	rpoC1	20251	23084	2	rpoC1	20254	23084	2	rpoC1	20251	23084	2
rpoB	23111	26329	1	rpoB	23111	26329	1	rpoB	23111	26329	1	rpoB	23111	26329	1	rpoB	23114	26329	1	rpoB	23111	26329	1
petN	28089	28178	1	petN	28089	28178	1	petN	28089	28178	1	petN	28089	28178	1	petN	28083	28175	1	petN	28089	28178	1
psbM	28707	28811	1	psbM	28707	28811	1	psbM	28707	28811	1	psbM	28707	28811	1	psbM	28710	28811	1	psbM	28707	28811	1
psbD	32711	33772	1	psbD	32711	33772	1	psbD	32711	33772	1	psbD	32711	33772	1	psbD	32711	33769	1	psbD	32711	33772	1
psbC	33720	35141	1	psbC	33720	35141	1	psbC	33756	35141	1	psbC	33720	35141	1	psbC	33681	35138	1	psbC	33720	35141	1
psbZ	35751	35939	1	psbZ	35751	35939	1	psbZ	35751	35939	1	psbZ	35751	35939	1	psbZ	35751	35936	1	psbZ	35751	35939	1
rps14	36938	37240	1	rps14	36938	37240	1	rps14	36938	37240	1	rps14	36938	37240	1	rps14	36941	37240	1	rps14	36938	37240	1
psaB	37375	39579	1	psaB	37375	39579	1	psaB	37375	39579	1	psaB	37375	39579	1	psaB	37378	39579	1	psaB	37375	39579	1
psaA	39605	41857	1	psaA	39605	41857	1	psaA	39605	41857	1	psaA	39605	41857	1	psaA	39608	41857	1	psaA	39605	41857	2
ycf3	42584	44591	3	ycf3	43521	42736	2	ycf3	42584	44591	3	ycf3	42584	44591	3	ycf3	42587	44591	3	ycf3	42584	44591	3
rps4	45223	45828	1	rps4	45223	45828	1	rps4	45223	45828	1	rps4	45223	45828	1	rps4	45226	45828	1	rps4	45223	45828	1
ndhJ	48677	49153	1	ndhJ	48677	49153	1	ndhJ	48677	49153	1	ndhJ	48677	49153	1	ndhJ	48680	49153	1	ndhJ	48677	49153	1
ndhK	49257	49934	1	ndhK	49257	49934	1	ndhK	49257	49934	1	ndhK	49257	49934	1	ndhK	49260	50121	2	ndhK	49257	49934	1
ndhC	50001	50363	1	ndhC	50001	50363	1	ndhC	50001	50363	1	ndhC	50001	50363	1	ndhC	50004	50363	1	ndhC	50001	50363	1
atpE	52265	52663	1	atpE	52265	52663	1	atpE	52265	52663	1	atpE	52265	52663	1	atpE	52268	52663	1	atpE	52265	52663	1
atpB	52660	54156	1	atpB	52660	54156	1	atpB	52660	54156	1	atpB	52660	54156	1	atpB	52663	54156	1	atpB	52660	54156	1
rbcL	54958	56397	1	rbcL	54958	56397	1	rbcL	54958	56397	1	rbcL	54958	56397	1	rbcL	54958	56394	1	rbcL	54958	56397	1
accD	57075	58541	1	accD	57075	58541	1	accD	57075	58541	1	accD	57207	58541	1	accD	57075	58538	1	accD	57075	58541	1
psaI	59247	59360	1	psaI	59247	59360	1	psaI	59247	59360	1	psaI	59247	59360	1	psaI	59247	59357	1	psaI	59247	59360	1
ycf4	59772	60326	1	ycf4	59772	60326	1	ycf4	59772	60326	1	ycf4	59772	60326	1	ycf4	59772	60323	1	ycf4	59772	60326	1
cemA	60741	61430	1	cemA	60741	61430	1	cemA	60741	61430	1	cemA	60741	61430	1	cemA	60741	61427	1	cemA	60741	61430	1
petA	61657	62619	1	petA	61657	62619	1	petA	61657	62619	1	petA	61657	62619	1	petA	61657	62616	1	petA	61657	62619	1
psbJ	63538	63660	1	psbJ	63625	63660	1	psbJ	63538	63660	1	psbJ	63538	63660	1	psbJ	63541	63660	1	psbJ	63538	63660	1
psbL	63804	63920	1	psbL	63804	63920	1	psbL	63804	63920	1	psbL	63804	63920	1	psbL	63807	63920	1	psbL	63804	63920	1
psbF	63942	64061	1	psbF	63942	64061	1	psbF	63942	64061	1	psbF	63942	64061	1	psbF	63945	64061	1	psbF	63942	64061	1
psbE	64071	64322	1	psbE	64071	64322	1	psbE	64071	64322	1	psbE	64071	64322	1	psbE	64074	64322	1	psbE	64071	64322	1
petL	65712	65807	1	petL	65712	65807	1	petL	65712	65807	1	petL	65712	65807	1	petL	65712	65804	1	petL	65712	65807	1
petG	65998	66111	1	petG	65998	66111	1	petG	65998	66111	1	petG	65998	66111	1	petG	65998	66108	1	petG	65998	66111	1
psaJ	66929	67063	1	psaJ	66929	67063	1	psaJ	66929	67063	1	psaJ	66929	67063	1	psaJ	66929	67060	1	psaJ	66929	67063	1
rpl33	67488	67688	1	rpl33	67488	67688	1	rpl33	67488	67688	1	rpl33	67488	67688	1	rpl33	67488	67685	1	rpl33	67488	67688	1
rps18	67917	68222	1	rps18	67917	68222	1	rps18	67917	68222	1	rps18	67917	68222	1	rps18	67917	68219	1	rps18	67917	68222	1
rpl20	68512	68865	1	rpl20	68512	68817	1	rpl20	68512	68865	1	rpl20	68512	68865	1	rpl20	68515	68865	1	rpl20	68512	68865	1
rps12	69611	98793	3	rps12	98560	98793	1	rps12	69611	98794	3	rps12	69596	69724	1	rps12	69611	98793	2	rps12	69611	98793	3
rps12	69611	140650	3	rps12	139856	140089	1	rps12	69611	140650	3	rps12			0	rps12	69611	140095	2	rps12	69611	140650	3
clpP	69910	71882	3	clpP	69910	70943	2	clpP	69910	71882	3	clpP	69910	71882	3	clpP	69913	71882	3	clpP	69910	71882	3
psbB	72371	73897	1	psbB	72371	73897	1	psbB	72371	73897	1	psbB	72371	73897	1	psbB	72371	73894	1	psbB	72371	73897	1
psbT	74082	74183	1	psbT	74082	74183	1	psbT	74082	74183	1	psbT	74082	74183	1	psbT	74082	74180	1	psbT	74082	74183	1
psbN	74249	74380	1	psbN	74249	74380	1	pbf1	74249	74380	1	psbN	74249	74380	1	psbN	74252	74380	1	psbN	74249	74380	1
psbH	74485	74706	1	psbH	74485	74706	1	psbH	74485	74706	1	psbH	74485	74706	1	psbH	74485	74703	1	psbH	74485	74706	1
petB	74841	76292	2	petB	75645	76289	1	petB	75647	76292	1	petB	75804	76292	1	petB	75645	76289	1	petB	74841	76292	2
petD	76481	77672	2	petD	77196	77672	1	petD	77194	77672	1	petD	77148	77672	1	petD	77148	77711	1	petD	76481	77672	2
rpoA	77901	78890	1	rpoA	77901	78890	1	rpoA	77901	78890	1	rpoA	77901	78890	1	rpoA	77904	78890	1	rpoA	77901	78890	1
rps11	78960	79376	1	rps11	78975	79376	1	rps11	78960	79376	1	rps11	78960	79376	1	rps11	78963	79376	1	rps11	78960	79376	1
rpl36	79489	79602	1	rpl36	79489	79602	1	rpl36	79489	79602	1	rpl36	79489	79602	1	rpl36	79492	79602	1	rpl36	79489	79602	1
rps8	80068	80472	1	rps8	80068	80472	1	rps8	80068	80472	1	rps8	80068	80472	1	rps8	80071	80472	1	rps8	80068	80472	1
rpl14	80696	81064	1	rpl14	80696	81064	1	rpl14	80696	81064	1	rpl14	80696	81064	1	rpl14	80699	81064	1	rpl14	80696	81064	1
rpl16	81189	82652	2	rpl16	81189	81590	1	rpl16	81189	81591	1	rpl16	81189	81437	1	rpl16	81192	81590	1	rpl16	81189	82652	2
rps3	82826	83482	1	rps3	82826	83482	1	rps3	82826	83482	1	rps3	82826	83482	1	rps3	82829	83482	1	rps3	82826	83482	1
rpl22	83467	83949	1	rpl22	83467	83949	1	rpl22	83467	83949	1	orf160(rpl22)	83467	83949	1	rpl22	83470	83949	1	rpl22	83467	83949	1
rps19	84005	84283	1	rps19	84005	84283	1	rps19	84005	84283	1	rps19	84005	84283	1	rps19	84008	84283	1	rps19	84005	84283	1
rpl2	84337	85843	2	rpl2	85448	85843	1	rpl2	84337	85843	2	rpl2	84337	85843	2	rpl2	84340	85843	2	rpl2	84337	85843	2
rpl23	85862	86143	1	rpl23	85862	86143	1	rpl23	85862	86143	1	rpl23			0	rpl23	85865	86143	1	rpl23	85862	86143	1
ycf2	86474	93358	1	ycf2	86474	93358	1	ycf2	86474	93358	1	ftsH(ycf2)	86474	93358	1	ycf2	86474	93355	1	ycf2	86474	93358	1
ndhB	94941	97164	2	ndhB	96385	97164	1	ndhB	94941	97164	2	ndhB	94941	97110	2	ndhB	94950	97164	2	ndhB	94941	97164	2
rps7	97478	97945	1	rps7	97478	97945	1	rps7	97478	97945	1	rps7	97478	97945	1	rps7	97481	97945	1	rps7	97478	97945	1
rrn16S	101012	102502	1	rrn16S	101012	102502	1	rrn16S	101012	102502	1	rns(rrn16S)	101013	102502	1	rrn16S	101012	102502	1	rrn16S	101012	102502	1
rrn23S	104691	107500	1	rrn23S	104691	107500	1	rrn23S	104691	107500	1	rnl(rrn23S)	104692	107597	1	rrn23S	104691	107500	1	rrn23S	104691	107500	1
rrn4.5S	107599	107701	1	rrn4.5S	107599	107701	1	rrn4.5S	107599	107701	1	rrn4.5S			0	rrn4.5S	107599	107701	1	rrn4.5S	107599	107701	1
rrn5S			0	rrn5S	107949	108069	1	rrn5S	107949	108069	1	rrn5	107953	108066	1	rrn5S	107949	108069	1	rrn5S	107949	108069	1
ycf1	109405	110436	1	ycf1	109405	110436	1	ycf1	109408	110434	1	ycf1	109405	110436	1	ycf1	109408	110418	1	ycf1	109408	110436	1
ndhF	110398	112638	1	ndhF	110479	112638	1	ndhF	110398	112638	1	ndhF	110398	112638	1	ndhF	110401	112638	1	ndhF	110398	112638	1
rpl32	113449	113607	1	rpl32	113449	113607	1	rpl32	113449	113607	1	rpl32	113449	113607	1	rpl32	113449	113604	1	rpl32	113449	113607	1
ccsA	114461	115447	1	ccsA	114461	115447	1	ccsA	114461	115447	1	ccsA	114461	115447	1	ccsA	114461	115444	1	ccsA	114461	115447	1
ndhD	115665	117167	1	ndhD	115665	117164	1	ndhD	115665	117167	1	ndhD	115665	117185	1	ndhD	115668	117185	1	ndhD	115665	117107	1
psaC	117318	117563	1	psaC	117318	117563	1	psaC	117318	117563	1	psaC	117318	117563	1	psaC	117321	117563	1	psaC	117318	117563	1
ndhE	117804	118109	1	ndhE	117804	118109	1	ndhE	117804	118109	1	ndhE	117804	118109	1	ndhE	117807	118109	1	ndhE	117804	118109	1
ndhG	118377	118907	1	ndhG	118377	118907	1	ndhG	118377	118907	1	ndhG	118377	118907	1	ndhG	118380	118907	1	ndhG	118377	118907	1
ndhI	119244	119762	1	ndhI	119244	119762	1	ndhI	119244	119762	1	ndhI	119244	119762	1	ndhI	119247	119762	1	ndhI	119244	119762	1
ndhA	119847	122009	2	ndhA	121479	122009	1	ndhA	119847	122009	2	ndhA	119847	122009	2	ndhA	119850	122009	1	ndhA	119847	122009	2
ndhH	122011	123192	1	ndhH	122011	123192	1	ndhH	122011	123192	1	ndhH	122011	123192	1	ndhH	122014	123192	1	ndhH	122011	123192	1
rps15	123296	123562	1	rps15	123296	123562	1	rps15	123296	123562	1	rps15	123296	123562	1	rps15	123299	123562	1	rps15	123296	123562	1
ycf1	123884	129244	1	ycf1	123884	129244	1	ycf1	123884	129241	1	ycf1	129244	123884	1	ycf1			0	ycf1	123884	129241	1
rrn5S	130580	130700	1	rrn5S	130580	130700	1	rrn5S	130580	130700	1	rrn5	130583	130696	1	rrn5S	130580	130700	1	rrn5S	130580	130700	1
rrn4.5S	130948	131050	1	rrn4.5S	130948	131050	1	rrn4.5S	130948	131050	1	rrn4.5S			0	rrn4.5S	130948	131050	1	rrn4.5S	130948	131050	1
rrn23S	131149	133958	1	rrn23S	131149	133958	1	rrn23S	131149	133958	1	rnl	131052	133957	1	rrn23S	131149	133958	1	rrn23S	131149	133958	1
rrn16S	136147	137637	1	rrn16S	136147	137637	1	rrn16S	136147	137637	1	rns	136147	137636	1	rrn16S	136147	137637	1	rrn16S	136147	137637	1
rps7	140704	141171	1	rps7	140704	141171	1	rps7	140704	141171	1	rps7	140704	141171	1	rps7	140704	141168	1	rps7	140704	141171	1
ndhB	141485	143708	2	ndhB	141485	142264	1	ndhB	141485	143708	2	ndhB	141539	143708	2	ndhB	141485	143699	2	ndhB	141485	143708	2
ycf2	145291	152175	1	ycf2	145291	152175	1	ycf2	145291	152175	1	ftsH(ycf2)	145291	152175	1	ycf2	145294	152175	1	ycf2	145291	152175	1
rpl23	152506	152787	1	rpl23	152506	152787	1	rpl23	152506	152787	1	rpl23			0	rpl23	152506	152784	1	rpl23	152506	152787	1
rpl2	152806	154312	2	rpl2	152806	153201	1	rpl2	152806	154312	2	rpl2	152806	154312	2	rpl2	152806	154309	2	rpl2	152806	154312	2
