# Supplementary material for: CPGAVAS2, an integrated plastome sequence annotator and analyzer
Source: Nucleic Acids Res. 2019 May 8;47(W1):W65–73. doi: 10.1093/nar/gkz345 (PMC6602467; doi:10.1093/nar/gkz345)
Supplement: gkz345_Supplemental_Files [file gkz345_supplemental_files.zip › FileS5-Glechoma_longituha_plastome_sequence.fasta]

>Glechoma longituhach chloroplast, complete genome
CATGGGCGAACGACGGGAATTGAACCCGCGCGTGGTGGATTCACAATCCACTGCCTTGATCCACTTGGCTACATCCGCCCCTCTACTATATAAAATAAAATTCTATTCAAAATTTGAATATTTATTTACTTTTTCCATTTTTTTATAAATGTTAAAACAAAAGATGGAATTTCCATCATTTTTTTATCTTCTTTCTTTATTCTGTAATGGAAAGAAATATTCTAGGTAAGTCCAATACTACCAGAAAATATAGAAAAGGACTCCTAATTAAAAACAAAATAAAGGAGCAAGAAACCCTTTATTGTTCTATCAAAAGAGGGTTTCTTGCTCCTTATATTTATCTATTCTATTTTCAAAAACTCCTACACACTAAGAACAAGTCTTAGCCATTTGTTGGAGCTTCGATAGCGGCTAGGTCTAGAGGGAAGTTATGAGCATTACGTTCATGCATAACTTCCATACCAAGGTTAGCACGGTTAATGATATCAGCCCAAGTATTAATTACACGGCCTTGACTATCAACTACAGATTGGTTGAAATTGAAACCGTTTAGGTTGAAAGCCATGGTGCTGATACCTAAAGCAGTGAACCAGATACCCACTACAGGCCAAGCAGCTAGGAAGAAGTGTAATGAACGAGAGTTATTGAAACTAGCATATTGGAAGATCAATCGGCCAAAGTAACCATGAGCAGCTACGATATTATAAGTTTCTTCCTCTTGACCGAATCTGTAACCTTCATTAGCAGATTCATTTTCTGTGGTTTCCCTGATCAAACTAGAAGTTACCAAGGAACCATGCATAGCACTGAATAGGGAGCCGCCGAATACACCAGCCACGCCTAACATATGAAATGGGTGCATAAGGATGTTGTGCTCAGCCTGGAATACAATCATGAAGTTGAAAGTACCAGAAATTCCTAGAGGCATACCATCAGAAAAACTTCCTTGACCAATTGGGTAGATCAAGAAAACAGCGGTAGCAGCTGCAACAGGAGCTGAATACGCAACAGCAATCCAAGGGCGCATACCCAAACGGAAACTAAGCTCCCACTCACGACCCATGTAACAAGCTACACCAAGTAAGAAGTGTAGAACAATTAGTTCATAAGGACCACCATTGTATAACCATTCATCAACGGATGCTGCTTCCCAGATTGGGTAAAAGTGCAAACCGATAGCTGCAGAAGTAGGAATAATGGCACCTGAGATAATATTGTTTCCGTAAAGTAGAGATCCAGAAACAGGTTCACGAATACCATCAATATCTACTGGAGGAGCAGCAATGAAGGCAATAATAAATACAGAAGTTGCGGTCAATAAGGTAGGGATCATCAAAACACCAAACCATCCAATGTAAAGACGGTTGTCGGTACTGGTTATCCAGTTGCAGAAGCGACCCCATAGGCTTTCACTTTCGCGTCTCTCTAAAATTGCAGTCATGGTAAAATCTTGGTTTATTTAATTATCAGGGACTCCCAAGCACACAAATTTTCTAGACTATAAATAGAAAATGGAAGGCTTGTTATTCAACAGTATAACATGACTTATATGTTCGTGTCAACCAATCCCAATAACTATCTAGATCTATTCGCATTTATTATATTCTAACTAAATGCTAAATGAAGTGGATTACAAAAAGAAATTTTGTATTTCTATACATAGAATTTTGATACGACAGTGGGTTGCCCGGGATTCGAACCCGGAACTAGTCGGATGGAGTAGATAATTTCTTTGTTATTTTGTTACGTTTATTAAATAAAGAAAAACCTCTCCCCAAGCCGTGCTTGCATTTTTCATTGCACACGGCTTTCCCTATGTATACACCATTTCCTTTCTTAGAAATACTTTCAAAAGTGGAATACTCAGTGGATTTAACCCTTATTACATACTACATCAACATTTCAGAATAGTAATAGTGGAAATCTCATTTTGATCTTTATTTTAATCTTTTTATCCCTTCATCCATTTTATTTAAAAAAAATTTCTATTTTCAAGATCTTAGAATTGTGATTTGTGATTTGCGAGATCATTGACCGAAATCATATCCAAATACCAAATCCGACTTCTATATACTCCCCGCAAAGCGGAAGTGGCTTTTTTTTGGAAGGTCAAAAAAAGAACGTCTTCTTCCGACATAAGAAATTCTTCCAATAAGTCCGAGCCTAATCTTTTTAAAAAAGCACGTACAGTACTTTTGTGTTTCCGTGCCAAAGTTCTAGCACAAGAAAGTCGAAGTATATACTTTATTCTATGCAAACTCTTTTTTTTGGAAGATCCGCTATGATAATGAGAAATATTTCTGCATATACGCGCAAATCGGTCAATAATATTAGAATCTGATAACTCAGCCCGAATCGGCTTACTAATGGGATGCCCTAATACGTTACAAAATTTAGCTTTAGCCAATTCCGCAATCAGAGGAATAATTGGAACAAAGGTATCAAACTTCTTAATAGCATTATTGATTAGAAATGAATTTTCTATAATTTGACTCCGTACCACGGAAGGGTTCATTTGCACGTTTGAAAGATAGCCCAAAATTGCAAGGGAATGCTTGGAAAATTGGTTTATCCAAATCCTTCTTGGACGAAACCAAACCGAAAAATGCCATTGCCAAAAAGTGACAAGGTAAAATTTCCATTTATTCATGAAAAGGGATGTCCCTTTAGAAGCCATAATGGATTTTCTTTGATACCTAATATAATGCATGTAGGGTTCCTCGACCAACCACAGGTTCGCCCTAAAATCCTTAACAAAGACGTTCACAAGACGTTCTATTTTTATAGAGAAATAGATTCTTTCAAGAAGAACTCCAGAAGATGTTGATCGTAAATGAAAAGATTGGTTACGTAGAAAGACGAAAATAGATTCGTATTCACATACATGAGAATTATATAAGAAAAAAAATAACCTTTGATTTCTTTTTGACAAAGAGAAGCTGACTTTCTTTGGAGTAAGAAGACCATTCCAATTCCAATATTCGTTGAGAAAGACCCGTAATAAATGTAAAGAAGAAACATCTTTTACCCAACGGCGAAGAGTTTGAATCAAGATTTCCACATGGACAGAGCGAGGTATTAGTATATCTAACACAAAATTTAAATGTGAAAAATTGTCCTCTAAAAAGGGAAATATTGAATGAATTGATCGTAAATTCTGAGATTTTACCATCTTGTTCTTTTTCCTTTCTAGACAAGATATTAATTGTAGAAAAAATGGAATTTCTACAATAAAAGCAAACCCCTCTGATATAATTTGAGAATACAAGTTCTTGTTGCGCGCCAAAAATGGATTTTTGTTAGAATCATTAGAAGAAATAATAAAATGATTCTGTTGATACATTCGAGTAATTAATCGTTTCACAATCCGTAAACTGGATTTATTGTCATAACCCGGATTTTCCGATAAAATAGATCTATTCAAAGCACGATTATGAGCAAACACATAAATATACTCCTGAAATATAAGTGGATATAGGAAGTCGTGTTGTTGAGATCTATTTAGCTGTAAATATCTTTGGATTTTCTCCATTTGAATTTTGATTTGAATTAAAGGTAGAAGATTCGGGGGTTATCAAATGATACATAGTGCGATACAGTCAAAACAAGGTATTCTAGTCAAAATGGATACCTCGGGGACAAGTAAACTTATCAACAGATTCTCTACCCTCTCTTTTTCCATTCATTTCATTTAATTAGTCCGTGTTAATGTTATAGGATAACAAGATGGTTAGAAATCTTTTATTTTTTGACCCAATCGCTCTTTTGATTTCGGAAAAAAACTTTCTTTATCAATATACTGCTTCTTTTACACACACATCTTCATTCCATAATAGAGAATGTCAATAGTTAGGATTCATTAAAAAAATAGAATCCACTCAAGTGCTTCCCGTATCGGGCACTAATTTTTTTAACGTCTAATTAGATCGGGAAATTGTTCAAATTAAGAACAGAAGCCGGTTGCTTTTTCTTTCTAATAATTAATTGAAGCCGCAGCGGGGCCCCTATCCATTTATTCATTCGACCCAACTTTCTTTTGTTCTGTTCCAAGAATTCGAAGAAGGTTTTGTACCAATCTGATAAGAATGAAATATCCTCAGAACTTTCCATTGATACGACATGCTATTTTTTCCGTTTATTCCCTTTCAGGGTCAGTCGCGGTCTTCCAAAGTTTACCAATGGTATGGACGAATTCGTCACTTCATCCAAATGTGTAAAAGATTCTAGCCGCACTTAAAAGCCGAGTACTCTACCATTGAGTTAGCAACCCCGAGAAAATATTGATTAAACAAAACTTCAACTCAACAAAGGGTGTATAGACATGGATACAATCAGAACCAAAATAAATTTAATAGACCCCCTTCACTTATCACGAAGAATTATATTTGTTCAATACACTCTTGTCAATATAAATGTTGAGAAAAGAATACAGTGAAAAAAGGAAAAAAGAAAGGGGGGATAAAAAAAAGTAAAGAAAAAATAAGACAAAGTTATATACAAGCCGCTACCCCCCTTGGTATTTCTTTAATTGAATTTCATTTGATTAGACGGAAATTCTTTAAAAACGCCTGCCTTCTTTAAAAGATTCTGAACAGTTCCTGTGGGTTGAGCACCTTTTTCAAGGAAATATAGAATAACAGGAACATTTAAATAAGTTTGATTCTTCATTGGATCATAAAAGCCCACCTTTCTAAGATCTTTTCCTTCTCTTCGAGATCGAACATCAATTGCAACAATTCGATAGATGGCTCATTGGGATAGATATAGATGAACAATACCCCCCCTGGAACCGTATAGGAAGTTTTATCCTCGTACGGCTCGAGAAAAAATGATTTAATTCGGAGTTTTGTCTATGTATCAAATTCTAATAAATTAAATAACAACAGGTCCTATTCCTATAAAATCAATTAGACTACGATTCCAATCTTTTTTCTTCCTGAAAAATGAAAAAGAAACCGCTCATACTCATAACTCAAGTCGGATAACTCTCAAATAGTTCAAAGGATAATCTTTAGTGAATTTCGTTTATTGAGTAGTCTTTACTCCCTTTCGTTTATCCCGGTTAAACTATTTCAAATTCTATTTGGATTTTTTAGTTGGATCCAGTTTATTGAGACTATCGAGAGAATTAACAACTAAAAGGGTGTTTCCTTGTTTTTAAACCCTTTAAATTCCTATTTTTAATCATTGGGTTTAGACATTACTTCGGTGTTTCTTAATCTTTTCAAAATGGCAGCAACATACCTTTTTTTATTTCTTTCTATCAAAGAATCCTATAGGACGGTTGATTCTAGTATGATACACGTTGAATTGAAAAATTTGGATCAATTTCAACAAGTTTTGCTTTTGAATTGGAAACTTTATCGAATTGGATCCTTTCTATTTTCCATATATTTTATTTACGAAGTTGTTCCAGTTGATTGGCATTAACCCTAGATCCTTGCCCCTGAGAAATGAATTAATACTTTCGGTTCGAGCTCCATCATGGACTATTTACAACCCCGACAAAAAATGAAGGGTTCAAGTGTAATAGAACAAACAATGTCGAGCCAAGAGCACCTCATTTCTAGACAAATCAAAAATGGTGGATGTAAAAATCCACAACAGGTCGTGTCCTTCAAGTCGCACGTTGCTTTCTACCACATCGTTTCAAACGAAGTTTTACCATAACATTCCTCTAATTTGGAACCGGTATGGAATTGATTCCATTATGGAATCATGAATAGTCATCGGTTCAGCTGTCCATAGACATCGCAATCTACACTTTTTCTTCTATATATGAATAAATATGATACATGAAACAATATTTTTCTGAAAAAATCTTAGCAAGACAACATTTTTAACATATTTAACAGACTAATAGAATATCTAGATAATAGAAAGAAAAAAGAAATCTATTCTTATTATATTATTATTATCTTATTATATTATTATTATACAATATATATATGTTATATGTAAATATATTACATATACATATATAAATAATATAAAATAAACGAATAAGTTTTTGAATCTGCATCTTCAAGTGACTTAATAAGATAAATTAAATTATTTCCTACTTTTTCAAAGATTTCACGTACAGGGAATCATTAAAAATATTTATTTATAAAAAAAAATATTTCTAAATGAAATTAACTATTTTAATTAAACATCATTATTTAATTCACTTTAATTTGATTAATTTGATTGGGTTTGAAGAAAATTGGACAATTAAGCATCGCCTTTCTTTATAGGAAGATCAGCCTTTCTTTTTTAATTGACTCCTCACTAATTTCAAATAAAAATTTGAAATAGATCAAAGAAACGAAGAAATAAATAAGAAGAAAGAAATCCTTTTTTTCATGAGATGTATAAAAAAATGATGTTTAAGTTAATATTTGAATTTTGATTCTTTTAATCAGATTACGAAAATCAAAATAGAAAAAAAATAGGTAAGGTTTCTCCTATCTATCAGATAGACTGAACTGTTGTCACTGTTTGTTCTAGATGTTTTATATCTACTATAACTGTTTTATATCTACTATAACTATAGAATACGGGACGTGATAATTTGTTAATGAAATTCGAACAGACACAGATGTTTAAAGTAATATAGATTAATTGCTATCCACCCCCCCCACTTCCTTTTTATATTTATATAATATGTTAAATATGGGAATAATGGAGAAATGGATCCGTACTGGGACGGAAGGATTCGAACCTCCGAATAGCGAGACCAAAACCCGCTGCCTTACCACTTGGCCACGCCCCATTTCAATTTCTAATCGACACTAAGAAACAATAATATTGTTATTGGTTGTTTGTCAACTCAACTCCAGCCAAAATAAATATCTAGATAAATTCCATATCTATAGAATATAGATCTTCTATATCTATAGAATAATAGAATAGACCGGTACTAGAATTTTGATACATATAGATACAGAATTGAACTTAATTTATTGATCATTACATAGAATTCAATTAAGATATTGTATGAAAGTATGGTTTCTTCTATTCTCCTTTGAGAATTGGAGGATTTTTGGTTGGGTGGATTCAAAGAAAAAGAAGGATTTTTTGTCTACCTTATTGACTTTCCTTCTTTTTCCTTATATCAAAAATGCAACCAAAATGCAATTATCTCCAAGAACAAAATGTTTGTTATGCTTAATATCGTTAGTTTGATCTGTATTTGTATTAATTCGCCCCTTTATTCGAGTAGTTTTTTCTTCGGCAAATTGCCCGAAGCCTATGCTTTTTTGAATCCAATCGTAGATGTTATGCCAGTCATACCTTTGTTTTTTTTTCTCTTAGCTTTTGTTTGGCAGGCTGCTGTAAGTTTTCGATAAGATCCTGAATAATAATATCCCAGAAAATGCATGATTTCCTCGAAAATAAATTATAACAATTGCTAAAATAAGATAAGTTTTAGAGTATGAACCCTCGATTCACACATTGAAATTCGTGGATAGTCGACATAAATTAGGCTTACCCCCATTTCCTCTTTTTTGAGCCTTTTCCAGCCATCTAGTCAAAGACCCTAACCCTATTAGGGTCTCCCACAATATCTAAATTTGGATATAAGCGCAAATTTTTGTTAATGAAAAACAAATGAATTTGTGATAATACATTTCTAGAAAAACTTAAATTCTTGGTGTCAAAATAGGATATGTGGTAGAAAAATAGAAGATCTATTCTCTTTTTTTTTTTCGAAAAAATAATATTGGAGATTGTGTAATGCTTACTCTGAAACTCTTCGTTTATACTGTAGTGATATTTTTTGTTTCTCTCTTTATCTTTGGATTCCTATCTAATGATCCGGGGCGTAATCCTGGACGTGAAGAATAAAATACATAAAATAAAAAAGGTTTCTTGGTTAATTTTCAAATTTTCTTAGGATTTTATCTATTCACACGTTTCCCTAAGATTTTCAAAATTTGAAAAAAAAAAAAGAAATAAATAATATATAAATAAATAAAGTAACCAACGGAAAGAGAGGGATTCGAACCCTCGGTACGAATAACTCGTACAACGGATTAGCAATCCGACGCTTTAGTCCACTCAGCCATCTCTCCTAATTGAAAAAGAGAATTACTACATTACACATAATCTCGGGAGTTTTTCTTTCTCTCGTTTCTTTCTCTATTATTTCTATATGGAGAGATCCACAAATATAGAGAGATCCACAAATCAGGAATTTCCTTTATCCAAAAGATGGACTCGACCGCGCCAACAACCGAACTAAAAAAAAGAAGCAAAACCTCTTTGTGTTGATTTTGTTCGAAAGGCCCTTCTTATTCTCACGACCCGGCCTGGTCAGTACCTAGCCGGGCTCTTTTTTTTGTTCCAATAAATTATAGATAAATAATGATTTATCCTTTTTGAAAACAAATGAAAACAAATAAAGACTTTTTATTATATTATTATAATTATATTAAATGGAATAGAAAATATTCAAGCAACGACAAAAATAAGAAATACTATTTACATTCTTTTCTTGTTATATTTTATCCGAACTAAAAAAAACTATCGATTCTTCCATAATACATTTTTTGTGTTATGATTTTAATGTTTTTTTGATCCGTATCTAACTTCTTCAGCGAAAACTTTAGTTATTTAATAATTTAAATTATTAAATTTTTTGGAGCCTCTTTTCCGAATCTCATTAAATTTTGATCTACTCGTGAAAAAGTTCAGCACGCTCCTTTTAATGATTCGTTGATAATCCTATCTTGATCATGCTCAATTAGCTTGCTCGACAAAAGGCCCGTTTGTATACAATAATCATATTGTAGCGGGTATAGTTTAGTGGTAAAAGTGTGATTCGTTCTATTAACCCTTAATAGTTAAAGGGTCTTTCGGTTTTTTTCATATTCCGATCAAAAACTTTATTTCTTAAAAGGATTAAATCCTTTACCTCTCAATGAGAAATTCGAGATAAAATACGGATTCTCGTGATTTGTATCCATGAGTCACTTAATAAATGAAAAGGTTGGATTATGAAATTGCGAAACATAATTTTTGAATTGGACCAAGACTTCCAATTGAATAAGTATGAGTAAAGGATCCATGGCTAAAGAAAAAAAGTCAACTTCTAATCGTAACTAAATCCTCCATTTTTTTCTAAAAAAATAAATTGGAGCAAAATAGCTATTCAGCGATGACTTTGGTTTACTAGAGACATCGGCGTATTGGTTTAGCTCGGTGGAAACAAAATCCTTTTCCTTAGGATCCTCTGAAATAGAAATAGAGAACGAAGTAACTAGAAAGATTGTCAGAATCACCTTCTCCTAGAAGGATCATCTAGAAAGCGATTCATTTTTTCTGTATTCAAATAAAAAGCTGACGTAGGTGTTATGGGTATAATTTTGTTCGTTTTTTTCACCTCTTAGATCTAAGAATTAACTAACTTTCCATAAAGGAGCCGAATGAAACCAAAGTTTCATGTTCGGTTTTGAATTAGAGACGTTCAAAGCACTGAATCGACGTCGACTATAACCCCTAGCCTTCCAAGCTAACGATGCGGGTTCGATTCCCGCTACCCGCTTTTTATTTTTTTCTAAATATTATATTAGAATTATATTCTAGAATATAGATAATACATTATGACTTGATATTTGATTATGATTAGTGAATCGTTGAATATACAATTCCAAAAATGATCTCACATATAATCCGATTTTTATTTTTCAACTGAAGAAAAATAAAAATACGAAAAAATAGGAATGAACGGCGTCCATTGTCTAATGGATAGGACAGAGGTCTTCTAAACCTTTGGTATAGGTTCAAATCCTATTGGACGCAATTTATTTCCATCTATTTTTTTTTTTATTTCGATAGCAAAAAAGACTTTTTGCATAATTTGAACCCGAGACACTTGATTCCTTTTTGAAGATAAAAGCGACCCCTTTTTTTATGCTTGCTCCTGAAGTAGAAACCGGTCCATTTGTTCCTGAATAGCTTTTTTCAAAAGAGCTTCTGCTTCTTCAGTAAATATCTTAGTAGAAGATATTATTTCTTGGAACTGAGGTTTATTGGTTTTTAAGTAAGTACGTAATTCAACAAGAAATTTCCTTACTTGTCCAATTTCTAATGAATCAAGATAACCGTTTGTTCCGGTATAAATAGTCATTATCTGTTCTTCTACCGTAAGGGGAGCCGCTTGAGATTGTTTAAGCAATTCGCGTAATCGTTGACCTCTTGCCAATTGATTCTGAGTAGCTTTATCAAGATCTGAAGCAAATTGTGCAAAGGCTTCTAATTCTGCAAACTGCGCCAGTTCCAATTTTAACTTACCAGCTACTTGTTTCATGGCTTTAATTTGAGCCGCAGACCCTACTCTGGAAACGGAGATACCCACGTTAATCGCAGGTCTGATTCCGGAATTGAATAGATCGGCAGATAAAAATATTTGTCCATCAGTAATGGAAATTACATTAGTAGGAATATAAGCCGAAACATCTCCCGATTGAGTTTCAACTATTGGCAAGGCGGTCATACTCCCTTCACCTAAACTAGAATTTAATTTAGCGGCTCTTTCTAAAAGGCGTGAATGCAAATAAAAAACATCTCCTGGATAAGCTTCGCGCCCCGGCGGTCTTCGTAATAGAAGAGACATTTGGCGATAAGCTTGGGCTTGTTTGGAGAGATCATCATAAATGATTAAAGTGTGTTGTTTACGGTACATAAAATATTCAGCCAAAGCAGCTCCTGTATAAGGAGCGAGGTATTGTAATGTAGCAGGGGAATCCGCGGTTTCGGCTACCACAATAGTGTATTCCATCGCCCCCCTTTCCTGTAAAGTAGTTACTACCTGAGCTACAGAAGATGCTTTTTGCCCAATAGCTACATAAACACATATTACATTTTGGCCTTGTTGATTCAGAATCGTATCTGTGGCTACTGCTGTTTTACCGGTCTGTCTGTCCCCAATAATTAATTCTCGCTGACCACGTCCTATAGGGATCATCGCATCGATAGCAATAAGTCCGGTCTGAAGAGGTTCGTATACAGAGCGCCGGGAAATAATACCTGGAGCGGGAGATTCAATTAATCGAGATTCAGAAGCTGAAATTTCCCCCCTGCCATCAATAGGTTTAGCCAGGGCGTTTATAACACGGCCCAAATAAGACGCACTCACAGGTATCTGAGCAATTCTTCCTGTTGCTTTTACAGAACTTCCTTCTTGTATCATCAAACCATCACCCATTAATACAACACCAACATTATTGGATTCCAAATTAAGAGCAATACCTATTGTACCTTCTTCAAATTCGACTAATTCACCCGCCATTACTTCATCAAGACCATGAATACGAGCAATACCGTCGCCTACTTGAAGTACGGTGCCGGTGTTTACAATCTTGACTTCTCTATTATATTGTTCAATACGTTCACGGATAATATTACTAATTTCGTCGGCTCGAATAGTTACCATGAGTTTTTCTTAATTATTTTTTGAAAAGAAAAAAAAATAATGCCTTAATGCTTTTTTTTTATAGTAGATAAAGTTAGTAGATTTTAAAGTAGAAAGACTAATCAGTTATTTCTTTCATCACTCCCAACATGCCAATATTGGCACTAATGGTACGTAAATGCAATTCGTTAGTCAAACAGCTATTCAGGGTTCCTAGAGCTCCTTGCAAGGCTTGTTGGAAAACCCGTTGTCGGACTTGATTAATTGCCCTTTGCTGTTCAAACTGAATCGTTTCATTTTTGTAATTTTCTAATTGTCCCAAAGTTTTATAAGTTGAATTAATTAAATTCAATTTTTCTCGTTCTATCTCAGAGTATCCATTCACCCGAAACTGATCTGCTTCCATTTCTACTTTCCGTAAGCGGGCCCGGGCTTTTTCCAGCTGTTCAATGGCCCCCCCACGCAGTTCTTCTGAATTTCGAATAGTATTCAAAATCCTCTGTTTTCGATTATCTAATAAATCACTTAATGAAAGTAGATTATCTTTCCGTTCATTTTAAAACTTCTATAATCCCTTCCCGAACCAAACATGAATCTTTCGATTCATTTGGCTCTCATGCTCAATTATTTAGGGTAAATTCTCATAGCTTTTTTATGAATGTAATGAGCCTATCCTCTTCATAGTCCAGAAAACGAAAAAAAAAAAACGAATCTAATGCAAAACCAAAATACTTAGAGGACTCTTCTGACAAAATAAAAAATATGTAATTGTCAGCAAAGTTGTTTCTTTTTTTTTCTTCAGTTCAAATCCAAAAATGCTTCTTACTTATACATAAGGCATAGGTCGTCGATTCCGCATTGGATAAAAGAGAGAAAATACCCTTTAATTTAGAATAAGTGGTTCAAATCATTTTATCGAGATGAGTGTTCTATATCGATAAAATATTCATTTTAAAACCATCTCTATATTAACATAGTGGTAGAAAGGGTACCATGCTGCGTCTAGACTTCAAACGGTTTGCTTTAACCATCTTAACAGCCCCACATTATTGGTTGCTAGAGAATCAAAGTGGATTTGCCAACTAATCACGAAATGCTGTGGTTCTTGCATATAATTTCTTCAGAAAAGTAATTCGCGAGATCATGCACCTTTACTTCCTAGTTATAATGGAAAAAAGGCACAGCTGATCGGATCCAGCCTATTCTTGAAATAAACAACTCACACACACTCCCTTTCCAAAAAAGATCAATACACCAATCACTACACTTAGATTTATTGGATTTGTTGCTAAAATATCGGTATTAAATCCGAAACTCCCGGCAGATGGCCAATAGCCCAAAGAAACGAAAGAATCGGTTACATTTTTCATATAATCTCCTCTTATAGATAGACTAAAAAATTGACAAGAGTTCTTTTTCTATCGCTTTGCCCACCCTTTTTGATTCTTTTTTGAAATTCGAGTCAAAAAATTGTGGAGTTATAAAGTATGAGCTGCCACTTGATTGTTGCAACACCTCATAAAAAAAAATTCCCTTGGACTACGAACGGGAAGGATGAAAGCGAGTCGGTATACTAATTCCTCATCTGCAAATCAGCCCTTCCCGTAAGTTATTTTCTCAACCAATACCGATAAGATTAAACAAAAGGATTCGCAAATAAAAGTGCTAGTGCTACAACCAATCCATAAATCGTTAAAGCTTCCATAAAAGCTAAACTAAGTAATAGAGTACCTCGTATTTTTCCTTCTGCCTCGGGCTGTCTTGCGATACCCTCTACGGCTTGACCCGCAGCAGTCCCTTGACCAACTCCAGGTCCAATAGAAGCAAGCCCTACAGCCAATCCAGCAGCAATAACGGAAGCAGCAGAAACCAGTGGATTCATGATAAATTCCTCGTACCAACAAAAAGAAATAGTTAATGATACAATCAACCAATGAATTTAATTAGGACTTAATTATTTCATCGATAGGATTCACCCAGTCGAAGTAAATAAGAACTTCGAATTTAAGGAATTTAAGTAAGAATATTATTGAATCATCAGAACTACTTCGATATCTCTTTTTTCATTTCTATTCACAAAGTTTTTGTGAATCCATAGACCTTTAGTTCTTCCATTTCTTGGTTCCGAACTGTTATTTCAATTCTTACGTTTTTTCTTTATTTCATCTCTTTTTTTCAACCAATTTATAGCCACAACGATATGAAAAGACTTCTATTGGAACTCCCCACGCAGTGGTGGGGCAAATGAAATATTTCTTTAGTTCATATATAACTAGCAATATCTAATATCACATATACATGTCTTTCTTCCATAACGTAAACCATTCGATTCAATCGGATTTGAGAATCAATCCATTTTTGTAGGAATCTCGTTTTTTGAAAATTCTTTTTTCCCTTCCGTTTTGTTTATCATTATTCCAACGGAATAGAATATAAATGAGCAAATTAAATTGATTAGCGCGAATTATTGCATAGAAAAATATTATTTTATTGATCTAAGTTCATGCAATTTATTATTTTTAAATATTTTGGTCAATTGTTGAATAAAATAAACTCTATAATTGTAAAATAAAGGAGAATCCTTTCTCCTGTTTTTTATTTAATCACACGCCATAAACATATATCTTATTCAAAATTATGATTTGCATAAGAAGGTTAACTCGCCAATAGAATAGAAAGTGAATATTCGTCGAAAAAAAGGTAAGATATTAAGTGATAATTTTAGGAAAAAGATCTTTTAGATCTCTTTCCTTTTTTTTTTTTTTACAACTCTCTAATATCGTAATTTTTTATTTTTTTTTCCTGTTTCTTTCTAGCGTATATAGAGTCTTGTATATTTCTATTCTTTAAGTAAATCATCTTGAGCCACATATGCGTTGCTTTGCACTAAGCAAAAAAGACTATTTCAATGATGGCCCTCCATAGATTCACCTATATAAGCTGCGGCTAAAGTTGCAAAAATAAGAGCTTGAATACCACTCGTAAATAATCCAAGGAACATGACAGGGATAGGAACCACTGAAGGTACTAAAGAAACAAGAACAACAACTACTAATTCATCCGCTAAGATATTCCCGAAAAGTCGAAAACTAAGTGATAACGGCTTTGTGAAATCTTCTAAGATGTTAATGGGTAAAAGGATTGGGGTTGGTTGAATATATTTCCCAAAATAACTTAATCCTTTTTTGGTAAGACCTGCATAGAAATATGCCACTGACGTGAGTAAAGCCAAAGCAACAGTAGTATTTATATCATTCGTAGGTGCGGCTAACTCTCCATGAGGTAATTCTATGATTTTCCAGGGTAAAAGGGCTCCTGACCAATTCGAAACAAAAATAAATAAAAACATAGTTCCAATAAAAGGAACCCAGGGGCGATATTCTTCTCCAATTTGAGTTTTACTCACATCCCGAATGAATTCAAGAACATATTCGAAGAAATTCTGACCCCCAGTCGGAATGGTTTGTGGGTTCCGAACAGCTATAGTAACTGAACCTAATAAGATGGCAATTACAACCCAAGAAGTAATAAGTACTTGGCCATGTACCTGGAAACCCCCTATTTGCCAATAGAAATGTTGGCCTACTTCCACGCCGGATATATCATATAACCCTTTTAGTGTGTTGATGGAACATGATAGTACATTCATATTGCCCTCTGAAAAAAATCGAACTTTTAAAAAAATTATTTTGATTCAACCATCTCTTTGTCTACTTGAATCGGATATTTTGAATACCAACTCCTATTTTGAATACTAACTAATCACATAATGTCCCCAGTTATTTTTATCTATTTTCAAAAATTCATAAAAAATAACCGATTCCATAAATCTATCGGATTTTCGAAGGAAAAGTGATTTAACTTATTATTAATCAAGGATTTCTTATATAGCTAGAACGGCCCTCACTAATTGCGAATACTAATTTATTAAGAATTAAGCGGATTGAAGATATAGCGTCATCGTTCGCTGGAATCGAAATATCCGCGAGATCAGGGTCACAATTTGTATCGATTAAACAAATTGTTGGAATTCCCAAAGTGATACACTCCCGCAGGGCCGTATATTCTTCATGCTGATCAACGATGATCACAATATCAGGTAACCCTGTCATATATTTAATCCCGCCCAGATATGTTTGTAGGCGAGATAATTGTCTTTTCACCACAGCCGCATCTCTTTTCGGAAGACGGTCGAGTCTTCCCGTTTTTTGTTCCATTCTCAAGTCCCTGAACTTATGAAGTCTCGTTTCTGTAGTGGACCAATTTGTTAACATCCCACCGAGCCATTTTTTATTAACACAATGACACCGGGCTTTTATTGCAGCCCATGCTACTGAATCAGCTACTTTCTTTTTGGTACCAACAACCAAGAACTCTTTTCCCCTACTTGCTGCATCAAAAACCAAATCGCAGGCTTCGGATAAAAAACGAGCAGTTTTAGTAAGATTTGTAATATGAATACCTTTACGCTTTGCAGAGATATAAGGTGCCATTTTAGGATTCCATTTCCTAGTACCATGGCCAAAATGAACTCCCGCCTCCAGCATCTCTTCCAAGTCGATGTTCCAATATCTTCTTGTCATTTATCCCCACACCCCCCCTTTTTTTTTAAAGAGACGAGAAACCCCGAACTGAAATAAAGAATTGTTCCGATGGAACCTTCTCTTCTACCGTAGATTGGCCGTAGATAGACGAATAAGCCATTATTCTTTTCTATTGCCTTACTATTCAAATGACTGTACCAAATACATATACAGATAGTCAAAAAGATGAATCGACTTTTCACTTTTAGGAATCATTAAATCCTATAAATGATTGTTCTGGTCTATCATGGAAATTCTTTGAAAAGAAAGAATCAAATAATTTTCTGTGGTGAAACAAAATATCTCTCATTTCCCCCTCGAATAGGTTGTTTTTTTTTTTTTTCATTTCCAAAGGGCTCCTGTTGTGTTGTTTTGAAGAGGGTACCAATCCTTTCAACCCTGTACCAACGGGTATCATACTCCCCAAAACAACGTTCTCTTTCAGGCCTTTCAACCAATCGATTCGACCCCGGAGAGCTGCTTTTGCTAAAACTCGAGCAGTTTCTTGAAAACTTGCTTCAGATATAAAACTTTGAGTATTGAGAGACGCTCTTGTTATGCCCAATAAGAGGGCTCGGTAACAAACCGCTTCTTCCAACGCGCGCCCCATTCGTTCCGCCCGTAACAATCCGATTAGTTCTCCCGGTGAAAAAACATTAGACATTCCCTCTTCGGAAACCAAGACCTTTGATGTTATTTGACGTACAATAATTTCTATATGCCTATTATGAATCTGCACTCCTTGGGATCGATAAACCTTTTGGATCTTATTAACCAAAGAAATACGACTTTGCACTATAGTTAGCTCAGCACCAATCAAGAATGCCCACGGCATTCCAAGAATTCTTGTTATACGTTCGTTCCAACCCTCAACCCTCTTTTCTAGATTCATCGATATTGAATCAATCGAACGCACTTCTAACACCTGTTCTACTTTTGGGAGCCCTTGGGTTATATCACCAGATCTCGATTTTTCATATATAAATGTAATTAAAGTATCTCCTTCGTACAGGACTTCCCCATAATGGCCATGAACAGTTGCTCCTGGAGTAGCCAAATAAGGCTTAGCTGATCGTATTACTACAGAGTCAACTTGAACAAGTATAACTTGACCCGATTTTAATTTTAGGTGTGGTGCATTTTTGGCTATATATATATTTTCGCAAATAAACTGTCCAAGATTCATTATTGTAGGTTTTTCTTGACAATAATTGGGGTGGAGAAAATACCAATTCAAATTGAAAATAATGTTACTGCACGGACGGGGGTTATCCATTTTTTCATTTTCATCGATTAAATAATATTTAAATTGAATTACTTGAAAAGTCTGTTTTAAATTGTCAAGTTGCAAGTAGTTATTTACCAAGATCTGATTATGAATCATTAAATGGTAAAGTGAATAAACATTCGCAATTAGAAAGGCTGTTCCTAAAGGCCTCGACAAATTCTTAATTGGAATTACAGGATCTTTTGTAATTTGAATTGATTCTTTTATTGCATTATGATTGTGATATTTTACATCGTTTAATGGACCCATTCGAAAACAATTGGATGATGACAAAATTATCAACGATTGGAATTCCTTATTTCTATTCAACAACGTATGAATAGTTCTTTTATTTTGATTAAGGGGCTGTTGAATTCTTATTTTGGAATAAATGGAAGAAAACGGATTTATATTGGTGAAATTTGATCTATTATCGGGGAGAAATCCTGAGCCCGGCGGATCATTCCTTTTTCCGCTATATGAAATAGTGGATTTAAGCAAGTCGATTCTTAGGAAATGTCGAATCAAACCATTTGCCCTTATTTCAACAAAAGAAGCACGAGCTTCTTGACTAGAAGAACGTTTTTTGTCTTGGTCCCAATTCAATACTAAACAAGTCCGAACTAATTGAATATTTGTATCATAAATTCCTCGAATTGGTTTACCATTCCCATAAAGGATATAATTGACAACTCGAAGTTTCACATTATCCCTTTCCTGCAACAGATCCGGGGGGAAAAGCGTTCCTAAAGTTATACCGTCCGTTATTTCATAGGTAACGACAGGACGAACCAAAACAAAATACTTTTTCTTACTAGGTGTGATCCGTTGAACATAGATCCAATTTTTCCATTTTTTGGATTCCTTGGTATTTTGTTTTCCTGTTCCCGGTGGTATCAAAACGCCACTATGTCGGGATATCTTATCTGTCTCGCCAGGAAAATGGATATCTCCAGAAAATATTTTAAGTTCAATTCTTTTTTTTTTTCTCTCCACTCGGACCAACCCGCCCCCTCGGCTTCTTATATTTAAAGTAATTTGTGTATCCACCCCAATGATACTATTGTTCCGTACCATTAGGGAAGAAGATCCAGGTAATATATACACTTCCTCGGGAATGAAAAAAAAACGATCGACTTTCATTTGGTATTTTGGCCTAAATTGCTTACCTCCTCGATACTCAATTAAATCCTCTTTTTTGACGATTGAATCCGTTTCTATAGTCCCATGTTTAGTAATGCCCGAACTATTTCTTCTGTATCGAGGATCGTCCAAATAAGCAAGAATACTATTTCTACGGAAAACGCCATAGGTGGGGATTTCAATCAAGATATCCGAGGGAGGTGTTAATTCGTTCTCGCATTTTTGAATCGATTGGAGTGGAATGATAAATCTATTGCTTCGCCTCTTTGAGAATAAATAAGAATTCTGGTAGAGAATGGTTGGATCTACGAGATTACAACGACCGGTACCTATAATTCGACCAAAGTCTGAATAATCAGAAACCCTATCTTCTTTTTTATCCGAAAAATTAGAAGTAAATAATTTTTGTCTCGACGGATCATTCGTTCCTGAGAGGTTAGAAGTAGAATTTCTCTTGACAGAACGAGAATGTGCATTCATTTGATCTTGATCCTTGTGGATCGAAAGTGAAACTAGACTAAATCTGCGCGGCTCTCCTAATAATATCCATAAATGACTTGTTTTTGGTAATAGATGAACATTTCCATATGTAAATTCGGGTGCATGATACACATCGGTGCTCCAGTGCATTTCTCCGTCTGAGTCAGAATAAATATGTTTTCGAACTTTCTCTTTAAAATTCAAAGTGGATGTTCCTGCGCGAATCTCAGCAATCACTTGTTCTGATTCTACATATTGATCGTTTTGAACTAAAAGAAAACTTTGGGGTGGAATATTTACATTATGTCGACTATCTTCACTTTCAATAGTTACATACAAGTTTATGGAACAGAGAAAGGCGGGGTGTCCGTGGCGTGTACGTGTCGGATGAACCAAATCTTCATTGAATTTTATTTTTCCATTAGAAGGGGATCGCACGTGTTCTGCAGTACCCCCCGTGAATACTCCGCCGGTATGAAAAGTTCTTAATGTTAATTGAGTACCCGGTTCTCCAATCGATTGGCCTGCAATAATACCTACAGCTTCTCCCAATTCAACCAGGTCGCCATGAGTAGGACTCCGTCCATAACATAATCGACAGATCCAAGATGCACTCCTACAAGTAAAAGGGGTTCGAATAGCTATTGGTTGTGCTCGAAAGGTTATGAATCGATTTACAAGTCCAATCCCAATGTCTTGATTTCTAGTGGCAATACAACGTGTACCCATATATATATCATCGGCTAATACACGACCAATTAATGTTTGGATAAAAATCCTTTCTGGCATCATACCATTCCTAGGACTCACAGAAATACCACGGACGGTGCCACAATCTGTTCGACGTACAACAATGTGTTGAACTACTTCAACAAGTCTACGCGTGAGATATCCGGCATCTGATGTTCGTACAGCAGTGTCCACAACCCCTTTACGGGCTCCGTAGCAAGAAATTATATATTCTGTTAAAGAAAGCCCTTCGCGTAAATTGCTTTGAATGGGTAAATCAATCATTTGTCCTTGAGGGTCCGACATTAATCCTCTCATACCTACTAATTGATGTACCTGAGATGCATTTCCTCTAGCTCCCGAAAAAGACATTATATGAACTGGATTAAAGGGGTCGGTCATTCTAAAATTAGGATTCATTTCTTGTCGCAAATATTCACTTGTGGCATACCATATTTCAATGGATTGGCGTAATTTTTCTACTGCGTGTACATTTCCACAATGATGGTGTTTTTCCAAAATAAAACTTTGTTGTTCAGCATCTTGAACTAGCCATCTCTTCGAGGGTATTGTTAAAAGATCATCAATTCCTAATGAAATGGATGTAGCAGTAGCTTGTTGAAAACCCAAAGCCTTTACTTGATCCAAGATGTGTGATGTATATGCCATTCCGAAGTGATCTATTAATCTACTAATAAGTCGTTTCATGGCAGTTCCGTCTATCACTTTATTGTGAAATACCAGATTGGCCCGTTCTGCCATAAGTACCTCCATATTCTGCTGAGTACGGTTCGACAATGGGTTTGAGTCAGTGATTGGAAAACTTCCTTTTTTCGGTCTTGATTCCCGTAGAAATTCCGGAACTATGGTTCTAGTTGAAGTGAAGAGGTCTGCATTCCTATATCGTAGGATTCCTTAGTCTACTAGTTAGTAGTTAGATACCATATGAACAGGCCTGAAAAAACCCCTGTATGGCTTCTTCAATTTCTCGATAAAGAGAAATATGACCAACAGTGGTTCGAATGTATAGAAAAAGAATTTCTTTTTTTATACTTCTTACTATTAAATAGTGTCCATAAATCTCATAATAATTGCCTAAAGATTCATAGTGAACTTCGATGGGAGTTTTTCTTGAAGAAATAAGGCGTTGATCTAGTCGCCACTGAAGCCACAAAGGGCTATCTAAATGGATTCGTTTTTGCCGATAAGCTCCAATTGCATCATAGGAATTAGAAAAAAAAGCTTCTTTCATATGCTTATATTTATTATTGTCACTTCTTTTATTTTGACAGTTTTTACGATTCCACGGATTATACCTATTTTCACAAATACCTCGACGATTCCCGCCCGTTAATACATAGAGTCCAATAAGCATATCTTGGGTTGGTACGGAAATAGGATCTCCAATAGCTGGAGACAAAAGATTCATATGAGAAAACATAAGTAAACGGGCCTCCGCTTGAGCCTCCAAAGATAAGGGTACATGAACAGCCATTTGATCCCCATCAAAATCTGCATTGAATCCTTTACAAACTAATGGATGTAAACAAATAGCACGCCCCTCCACTAAAACGGGCTGGAATGCCTGTATGCCCAATTTATGCAGAGTGGGGGCTCTATTCAGCAATACAGGATGCCCCTGCATAACTTCCTGCAGTATTTCCCATACAATCCGTTCTTTTCCACGAATTTTACTCTTAGCAACTCCTATGTTCGAAGCAAGATGTTGTCTAATTAGACCACGAATTACAAATGTCTGGAAAAGCTCTATTGCTATTTCGCGCGGCAATCCACACCGGTGTAATGAAAGTGAAGGACCTACGACAATGACGGAACGCCCTGAATAATCGACCCGTTTGCCAAGGAGAGTCTCGCGAAATCTTCCCTCTTTGCCTTCAATTACATCTGAAAATGACTTGTAAACTTTATTATGACCGTCCCTCATTGGTTGCCCGCGGATTCCATTATCAAGAAGTGTATCCACAGCCTCTTGTACTAATTTCTCCTGACACATTACTAATTCTCCTGGCGTAGATCTACTTGTTGTTAATAGATCGGTAAGAGTATTGTTCCGATAGATAACTCTTCTATAGAGTTCATTAATATCTGAGCTCATTAATTTACCCCCATCTATCTGAATGATGGGTCTTAACTCAGGAGGAAGAACCGGTAATAGACACAAAACCATCCATTCTGGTTCTATATTTGTTCGAAGAAAATGCTTAGCCAATTCCATGCGTCTAACTAAAAAATCCTTTCTTCTTCCAACCTTTCGATCTTCCCATTCATTCCCCGTGGACCCTTCTTCCCCCAACTCTTTCCATTCTACCAACGAATTTTCTAGAATAATGCGTAAATCTAGATCGGCTAATTGTTCTCGAATAGCACCTGCACCAGTAGAGATTTCTCGATTGCGAAATGTATCGAAGCCCGGGGTAGTAAAAAAAAGCGGGATGCTATATTTCCAAGATTGGATTTCATATTCGAATAAACCTCGTAATCGCAAGAAAGTGGGTTTTTTCGTTATGGGCCTAGCAAAAGAAAAATTAGGATAGGATCCTATAGGATCTCCCCCTTTCAAAATCGGACGTGAAAGTTTCCTTTCATCCGGCTCAAGTAGGTACACCAACTAAATAAAGGAGTTCTCGCTTTCAAATTCTAGAACCCCCCCCCCAAAAAAAAAAGATCTACTCCTTACTCAAGTTCCCAGTGAAGACCAAGCAAGATTTCATCGATTCCGCCTTCTTTTTATTTATTAATATTATGAAGATTTTCTGAATTCGTTATTCAATTACGACATAAATGAAATGTGAAATTCTTGAGTAGTCTACTTCCCTTCGAATGATAAATTCCTTAATTCTTAATTAGAATTCAAATAAATTCCTTAATTCTTAATTAGAATTCAAAAATGAAATTAAAGAATACCTTGGAATTTAAATGGAATTTAAATTCATAAGGGATTTACTTGTCTATGTATTGTTCCATTCGATCTGTTAGGTCCCTACTTAACCTCGACGGTTCTGCCACGATGTCCTTAAAGCCTATACGCGATGGATAGACTCCTGTAACCATGACATATTTGCTTGCTTGAACATAATTTCTTTCCAAAAGAAAGTAAATGGTTAATTCCACAAAACAAATAAATCTTTTTTACGAGGTACAAATAGAAATTTTTTTATTTGTTCCAAAATCGACCATAGATAAATTCCCCTTTTTATTTGGGAGTATTGACTACACCCCTAAGTCTGAGCTTCGTGGTACTCTTACCGAGTAACATGTCAGATCCAGGGCATCCCAATTGGATTGACTGGGATGACAGTTTCTCATTCCGAATCTGTAAAATAATAATTTTGATCAAATCACACATCGCAATATACTAGGCCTTCTAATTCTTTAAGAGGTTTATCTAAAAGATTCGCAATATAACTGGGAAGACGTTTTAAATACCACACATGGGTTACTGGGCATGCGAGTTTGATGTAGCCCATTTGATATCTTCGTATCCGAGAATCAACAAACTCGACCCCGCATTGTTCACAAAAATTCGGGTTTTCTTTTTCATCTTCGATTACTCGATAATTTCCACAAGCACAAATTCCACTTTTGATAGGCCCAAAAATTCTTTCACAAAATAATCCATCTTTTTCCGGTTTATTGGTTTTGTAATGAAAAGTATAGGGTTTTGTCACTTCTCCAACTATCTCCCCATTAGGTAGGATTTTAGTGGCCCAAGCGCTTATTTGTTGAGGAGAAACTAATCCAATTCGTAGCTGTTGGTGTTTATACCGATCGATCATAGAATACAAATTCGGATTTATTCCGATTAAGCTTCCTTCCTATTAATCTGGAAGTTTTTCTCAGATACAAGGAAATGATTCAGTTCCAGAGCTAAAGATCGTAGTTCTCGAACAAGCAGTCGAAATGATTCGGGAGCATCCTCAGGATTAGGTATTGTTCCTCCAGTGATTGTAGTACCAAGTACTTCTTGACGTGCTCTAATATGATCAGATTTATAAGTAAGCATCTCTTGTAAAATATGAGCAACACCAAATCCTTCTAGAGCCCAAACCTCCATTTCTCCTACCCGTTGTCCCCCTTGTTTTGCCCTTCCCCTAAGGGGTTGTTGTGTAACAAGCGCATAATGTCCACTGGAACGTCCATGGATTTTATCATCAACTTGATGAATTAATTTCAAGATATAAGGCTTTCCTGTTATAACGGGTTGTTCAAAAGGGCTCCCCGTCCTTCCATCAAATATTCTGCTTTTTCCTGGATACTCGGGTTCAAATACCCATGGATTCGCTGTTTGCTTACTGGCTTCATATAATTCAGAAAACACTAGTTTTCTGGAAGCTTCTTGTTCATATCTCTCATCAAAAGGCGCTATTCGATAATGTCTGTTTAGCAAACCCCCCGCTAACCCGAGCGAACATTCAAATATCTGTCCTACATTCATTCGTGAAGGTACTCCTAATGGGTTGAAGACCATATCAACGGGTTTTCCATCTTGCAGATAGGGCATATCTTGTCTAGGCAAAATTTTTGAAATGATACCTTTATTTCCATGCCTTCCGGCTACTTTATCGCCTACTTTGATTTCACGTTTCTGTGAAATATATACACGAATCATTTCTGGATTATAACTAGAACCTCCTCTTTTCTGGATCCACCTCACATCAATAACCCGGCCCCTACCGCCTATAGGGAGTTTTAAACAAGTTTCTTTTGAAGTAGATACCTGAATGCCGAGTATAGCCCGTAACAATCTATCTTCGGGGGCATACGAGGATTCTTTCACCATTTGGGGCGTCAATTTACCTACTAAAATATCACCCGTCTCTACCCAAGATCCCAACATCACAATTCCATTTTTGTCTAAATTGCGAAGTAAATGGGCTTCTAAATGCGGTATTTCATTAGTGATCCTTTCAGGGCCTTGGCTTGTCACATGAGTCTGAATCTCATATTTCCGTATGTGAAAAGAAGTATAAATATCTTCGTATACTAAACGCTCGCTAATGAGCACCGCATCTTCAGAATTGTACCCCTCCCATGGCATATAAGCTACTAATACGTTTTTTCCCAAAGCAAGTTCGCCGCCAACCGTAGCAGCACCATCTGCTAAAATTTGTCCCTTTTTAATGCATTTACCCCGCCGGACCTGGGGTTTTTGATGCATACAAGTATTTTTGTTGGAACGTTCATACATAACTAATGAAATGCTTAGAGTATCCCCATTCCCCGAGAAAAGGATTTTGTCAGTATCTATATAAATTACCTTTCCCCCGCGTTCAGCTATAGCAAGAGCCCCCGAATCTAGAGCTGCTTGTCGTTCCAACCCAGTCCCAATAATGCATTTCTCGGACCGAGAAAGCGGAACTGCCTGGCGTTGCATATTAGAACTCATTAAAGCCCTATTCGCATCATTATGTTCAATAAAAGGAATGAGGGAAGCTCCAATAGAAAAATATTGGAAGGGAAAAATACTTCGAAGATGAACCCGTTCCCATGCAATAGTCAGGAATTCTTGACGGTATCGAGCTGGAACAACCTGTTCTTCCTGAATATCCTGATTCAACGCCAACGAATTTCCTGCCGCTAACATATAGTATTCATCTCTATCGGGTGATAAATAAAGCAGCCGTGACCCTGTTGATTTCTCCAAAATGTCATAAAACGGACTTTCTAGAGATCCCCAATAACCCATCCTCGCATGAATTGCTAAGGATCCGATAAGTCCAACATTGATTCCCTCCGATGTGTCAATTGGGCAAATACGACCATAGTGACTAGGATGGATATCTCGGATCCGAAAACTAGCAGTTCGCCCTGTTAGTCCTCCAGGACCTAAATAACTCAATTTTCTCCCGTGAACTATTTGTGTCAATGGATTAGTTCGATCTAAAACTTGAGATAAGGGGTGTAAACCAAAAAAGGATTCATAAGTGGTTGTTAATGGGGTTGAAGTTACCAAATTCTGAGGAGTCGGTATCAATTTATGCCGAATTGCTCCACATATAGTTCCCCGAATCACATTTTCTAAACGAACCAGAGACAATCCGAATTGATCTTGTAAAAGATCCGCTACAGAGCGAATGCGCTTATTTTTCAAATGATTCATATCGTCAAGTGTACCCATTCCAAATTTGAGTCCAATTAAATGATCGGCAGCTACCAGTATGTCTCGGGGTAACAAAAATGTATTGTTCTGGGGTATATCAAGGTTTAGTCTTCGGTTCATATTTCGTCGACCAATCCTTCCCAATTCACATCTTTGTTGAAAAAACTTCTTTTGTAAGTCCTTACATAAGGATTCAGAAAATACCGGATCCCCGCCTACACAAGCAAATTGTTGATAAAACTCCAAAATGGCATTTTCTTTTGATCCAATTTTTTTTCTCTCCTTATCATTCAGAAAAGACAAAAAAATTTCAGGATAATAAACATTGTCTAAAATTTCTCTTAGATTTGAACCCATAGCTGATAATAGAACTAGAATAGATATTTTTTGTTTCCTACTCACGCGAGCCCATATCCTTGCTTTTCTATCAATCTCTAATTCTAATCTTCCTCCCCAATCTGATATTATGGTGCCGGTATAGACCGAAATTCTGTTATGGTCCAATTCTGACCGGTAATAAATACCGGGACTTTGCAGTATTTGGTTGATCACAATTCTATATATTCCATTTACTATAGAAGTTCCTAGGGAATTCATTAGAGGAATGTTTCCAATTAAAATAGTTTGTTCTTGCATATCTCTACTGGTTTTCCAAATCAATCTCGCGGATACATATAATTCAGAAGAATATGTGAGTGATTCATACACAGCATTTCTTTCCTTTATCGAGGGTTCTACCAATTGATATCTTTCCAAAAAGAATTGAAATTCGATTTCATGATCTGTATCTTCAATTTTTGGAAACTTATAAAGTTCTTCTGCCAAACCCTGATCGATGAACCTACAAAATCCTTCAAATTGTATCTGATTAAATCCAGGTATTGTAGACATTGTCTCGTTTGCATCCCCGAGCATTTTTAATTTCCCATTTATAAAAAAACCCCATTCTATTATTAAGTACATTCTTCATCGAATTAGATCGACGATCTAGCACTGATGGAATTTCTATTCTGTTTACTGAATCACATGAAATTTTATCCAACTCCATATTTTTATTTGAAATGAAATGTATGAACGAAGAAATAAAGAAAATTTTCTACTTAAATCGGAAGTTTCAACAGATCAGGAAAGGAATTAATAAAACAATCCTCGAAACAGAATTCTGTCATTTTAAGGTCATAGGGTTTTGTATAGAATAGCAAAACAAAAAAATAATTAAAATTATACCATTTTATTATTATTATGATATTACATATTCGAATTTGAGAAAACTAAAAAGATTCTTGGAAGACAAAGAAAAAAAGCAGATAGAATCCTTTTTTTTTTTTTTTAGCATTAGGGATTTTGTTGTTCAAAAAACGATTCAAAGAGCAGAGATATATTTGTACTTTACTTTTATTTGAGTAGAATATGATTTGAAGTGTATTGTATAATATTGTATAATATAAGAAGGATTTCATTTATTAAACACGTATACAGATAGCTATAGACTTCTCTTTTATTGCCGGTTCTATTGGAGACAGCCCCGAGCGTACTGTGCTCTATCAAAAGAAAATTTCCATTCATGCATGAAATGAAGTAGGAAAATTTTATGATAATTCCTTATTGACAATATATCTAAATAATAGATATCTCTATTTATGTTCTGGGGTTTACATATACTCATATGTTTTGTTATAATTGAAATTGAGAAATCTTTTTTAATTTTTAATTGAAAAAAAAAATACTGATTAGTTCTGATTAAATTTTTATTTTGTCATTAGGAAAACACAATTTGAAATTCAAATCCCAGAATCGTTCAGGAATTAGAAGTAAGGAGTCAATAGTAAATGGTTGAAATTTCTCGTCTGAAAAATACACATTTGATTTTTCAATAGAAAAACGAGAGAATGTTTTCAGCATTGTGTATTTTCAGATACTATACAATCAAAGGGATGGATCAAATCTAATCAAAAGGGGTATTTCTTTTTTTTTTTTTTTTTAGGAAATAAAAGGATTAAGGAAAACAGAAGTCAAAATGCAAGTACAATAAAAATGAAGTAATCCGGGAAAAATTGTATCTATTTTGTATCATTTTGGCGGCATGGCCGAGTGGTAAGGCGGGGGACTGCAAATCCTTTTTCCCCAGTTCAAATCCGGGTGTCGCCTGAATTGAATCACCAAAAAACTCGAAATCATAATCGATTTATTGGGTTGGTTTCTCAATAGTGTTCTGTAGAACCCCTTTTTGACTCTGCGACATTAATTCCACTATTATTAGTGAGGAATAATTCCTTCGTATTTATAGAGATTAGGGGACATAATGCACATGGATATAGTAAGTCTCGCTTGGGCTGCTTTAATGGTAGTCTTTACATTTTCCCTTTCACTCGTAGTGTGGGGAAGAAGTGGGCTTTAGAAGTACTACTAATTGAGTTCAGGAACCAAACCCGTTTGTTTTATAGATCATTCTGCAACGCATTTTGAATTATTTAAAATCAAAACTCTGAATTTGGAATCCCATTGGATTCCAATAGAGTAATCTATGATAGGAATCATACTCTTTCAATCCAAGAGATATTTCATTGATTCCCGTCTTTGTACTTCGAAAAGAAAGGGATTCAGATGATTGGAAATTTATTCCAACTTAAAATTATTCCGAAATTTTCTATTTCAATCAACGTGAATGGGCTCTTACTATCTTTATAGACGGATACTAAGCTAAGGAAGACCGGACCTTTTTTTTTTTTTTATTTATTCTTGACTCTTCAAAAAAGAAGTCGTTTTGTTAAGCGTATACGCACTTTACTATAAGAAATTATATAGAGATAATGATTGTTTAAGGAGAGGCTGGGCAATAATAAGATCTTGCCTCGGGCGAGTTACATATCGGGCATTTACCCTTTGGTTTCTATTCTAATTTTCGAAAGGCGGTTTATGCTTTATCGGCTTATGAAATAAGCCGTTAAAAATAGGCGAGGTTTCCCCTTACTTATTAGTAAAAGGAAAGGAATTAGAAGCATTTTTTCAGATTGATCGGAACAAATAGATGTAGCAAATTAGGTCTTATGTCAATTCCATACAATATATTGAAATGGAATATATATACAAATATAGGAAGAGCATATTGTAGATTGATATATAGAAACTTAAGCGTTTATCTTTATTCTAGATTACAACTTTATAGATTAAGAGATAGATAGTATGGTAGAAAAATGCATTTTTCTACCATACTATCTCTTAGAAAATTTCCGATTATAGTACGCTCATTTCATTTAAGTTAAGACGTGAAATTGAATCCCTTTCATTTGACTTCGTCAATTTTTGATAAGAACTTGGAAGGAAAGTTTGATTCAAATGAATTTTCAAATTCAATTGAATTAATCATTTTGACTTACTGTTTTTACGTAAATGATAAGTAGAAAAGCGGTAGGAACTAGAATGAATAGTGCAGTAGCAATAAATGCAAGAATATTTACTTCCATAATCTCATCGGTTTTTTACTTCGCAATAACTCGGGATTTAATCCCCTAGAGATGATAAATCTTTCGTCTATCGTCTGTAAATTCAATGAATGAATTACCTCTCGATGATCTTGAACCGGATCACTATCATGAATAACAATATCTGATCTATCAAATCAACTCGTCGTCAAGACTTGAATAGTATAACATAGGAAGTTCTTTTATCCATACCGAATCAAAATTTTGATTCCTAACTGAATTACTCCAAAATGATATTTATCATCCGTTTCCTTGTTTTTTCTATAACCCAACCTTGCGTCTTCCTTGGACAATCTTCTGATGAAGGATCATCTTTCCACTTCAATTAATTACATAGTTCCAAACCTAACAATAACAAACAATAAAAGCGAGATGGAAAAACAGGAAAGAAAAAAGAGATCAAGACTCCTTTTTGCTTTGGGAATGAAAGTATATCCCTCGACACTCTTTACTAGTTCATAGAAAGGGAAAATTCTCTTTTTGTATTTATTGGATCCGTCGGGACTGGCGGGGCTCGAACCCGCAGCTTCCGCCTTGACAGGGCGGTGCTCTAACCGATTGAACTACAATCCCAGGGAAATAAGGGATCTGGCAGGAAATTGGATTCTTTTTTATCTTCGTATGGGGTCTTTCTAAAGGACAAGGGGTTTTATACTATCTCATGGTAGATTGATGCGGTTTATTGGGCCGAGCTGGATTTGAACCAGCGTAGACATATTGCCAACGAATTTACAGTCCGTCCCCATTAACCGCTCGGGCATCGACCCCAGAAGAATCCATTTTAATTTTTTTATTTTATAGGCTTATTGGTAATCCATGATCAACTTCCTTTCGTAGTACCCTACCCCCAGGGGAATTCGAATCCCCGCTGCCTCCTTGAAAGAGAGATGTCCTAAACCACTAGACGATGGGGGCCTACTTGACCAACCGCCCTCATACTATGATCATAGTATGATCAGTTTTTAAAAATTGTCAATATAATGGAATGATCAGATCCGAGGGATCTTTCCGTTTTTCATAATTGTATAGCATTTTTGGATTCGTCATTCATATTAATGAATCGTTCGTTAGAATCAACATAAATCTGGCGGGATCAAGAAGTTATCAAAAATTTTCTTTAAAACTTTTAGTTCAAGGGGACAAGTAGAATCTCTTCATCACATGAGTCGATGAAATATCTCAAAAATTGTTGATGTCGAATTGGTAAGTGTATGTTATGTATCAATCAAGTGAATTTTGTTTTAATAAGTAAGACCTCAATAAAAGAAAATAAATTAGGGCCGGCCTTGTCTTGAAACGATTCATTTTACCCCTACTTTCTAGGCAAATTGACTTTGATTATAGCCACTACGAGTCTACTGTATATACTTAGGTATATAATTATATATAATATATGTGCATATAGAGATTTTATCTACAGAGTGACTCGTTCGGGAATTTAATCAAATAAGCCCTTTTAACTCAGTGGTAGAGTAACGCCATGGTAAGGCGTAAGTCATCGGTTCAAATCCGATAAAGGGCTTTTATTTTTTCATAAATTTTTTTTCATAAAAGTCCAGTCATAGTAGAGATCTTTTTTTTGGAATACAAAGAGAACTGATCGGATAGATAATAGGTTACAATTATATTGAGCTAGAGGTTAGAGTATAGTAGTTCTAGTTATAAGGTGGAAGATTTGTTCGAGAAATTTTCATGCTTATCTTAATAAGCACAAGTCGCCTCTTGAATCGCCAAAGATCTCTATTTTCCATTCTACCAAGCAAATCCCATTGTAAAGATTCGAAATCAACAAAAGAAAAAGTAAGTGGATCTGACTCATTGAATTATAACCATATCCACTATTCTGATATTAAAATTAGATAGAGATTCAATTTGAATTAGAACAGTTGACCCGCCTCACTTTTGAATTTCATTTCTTTGGACTTGGAAATAATTTGTCGATATTTCCGATTCAATTTTCTTGTTGCTATATTTTCTACAGGAACAAGTTGTTATTCCCTTCCTTATACAGGGAACTCTTTCTTTCAAGTCACAAGATAAGGGCTATTTTCACTATCTTTCTTTGATTCCAAATCAAGATTAATTTCTATCTATCTAAGTCTATTTAGATGTATAGCTATCAGATTGCGGCTTCATGTACCAAACATTTCTATATTTCATTGTCGCATCTGATATTTTTGTTACGATAGTGTAATGGAGAATGGATGCGAGAAAGAGACTTTTCTCTTTTTTCATTAAATTCAATAAAAAAAAAATGAAAGTCTCCTTCTTTCTAAGATTCAATAGAAAAATATTCGAAGCGTCTTTTTTACTTTGACTCGTGGGAAGATATACTCTGGAATCTTCGATTTATCGGAAGGAAGAAAGAAAAGAAGAAAGACACTCAAAGAAAATGAAAAAAGAAATTAATAAAATGATGTATATGCAATTGGAATAGTTTAGTATACATAGAAATTAGAACAGTCTAGAAATATCTTTCTTTTTCTCAATCTCACAAACAAGATCTAAGAATAACATTAGTTAGGGGGGGTATATCGCAGGATCGATTAGTAGTGAGAGATGGGTTCCCCTGTTCCTTGAAAAGCTCTTTGAAAAGATTAATCTATCTGATTGATGAGTCATAAGAAGACAGTTCACGGTCCAGATACTTAGTAACAAAGAAAAATCAAATTGATTTCGTGGATTTCCCCAGGTCAGTTTGTGGGCCAATAAAGGATTTTCTCTTCGAAACCCGTTGGAAGGGGCAGTGCAAGAAAAATCGTAGAGAAATGATCGAATTTTCAGACGCCCCGAAAATACTATGAGGTGCTCGGAAATGGTCGAAGTAGTTGAATAGGAGGATCACTATGACTATAGCCCTTGGTAAATTTACCAAAGACGAAAATGATTTATTTGATATTATGGATGACTGGTTACGGAGGGACCGTTTCGTTTTTGTAGGCTGGTCCGGCCTATTGCTCTTTCCTTGTGCCTATTTTGCTTTAGGGGGTTGGTTCACAGGTACAACCTTTGTAACTTCATGGTATACCCATGGATTGGCGAGTTCCTATTTGGAAGGCTGTAATTTCTTAACAGCCGCAGTTTCTACTCCTGCTAATAGTTTAGCGCATTCTTTATTGTTACTGTGGGGTCCTGAAGCACAAGGAGATTTTACTCGTTGGTGTCAATTAGGTGGTCTGTGGACTTTTGTTGCTCTGCACGGCGCTTTCGGACTAATAGGTTTCATGTTACGTCAATTTGAGCTTGCTCGATCTGTTCAATTGCGACCTTATAATGCAATCGCATTCTCTGGTCCAATTGCTGTTTTTGTTTCTGTATTCCTGATTTATCCACTAGGGCAGTCTGGTTGGTTCTTTGCACCCAGTTTTGGTGTAGCAGCTATATTTCGATTCATCCTCTTTTTTCAAGGATTTCATAATTGGACGCTCAACCCATTTCATATGATGGGAGTTGCCGGTGTATTGGGGGCTGCTTTGCTATGCGCTATTCATGGTGCTACCGTAGAAAATACTTTATTTGAAGATGGTGATGGTGCAAATACATTCCGTGCTTTTAACCCAACTCAAGCCGAAGAAACTTATTCCATGGTCACCGCTAACCGCTTTTGGTCCCAAATCTTTGGGGTTGCTTTTTCCAATAAACGTTGGTTACATTTCTTTATGTTATTTGTACCAGTAACCGGTTTATGGATGAGTGCTCTTGGAGTAGTCGGTTTGGCCCTGAACCTACGTGCCTATGATTTCGTTTCTCAAGAAATTCGTGCAGCGGAAGATCCGGAATTTGAGACTTTCTACACTAAAAATATTCTATTAAACGAAGGTATTCGTGCTTGGATGGCGGCTCAAGATCAGCCTCATGAAAATCTTATATTCCCTGAGGAGGTTCTACCACGTGGAAACGCTCTTTAATGGAACTTTATCTGTAGCTGGTCGTGACCAAGAAACCACCGGTTTTGCTTGGTGGGCCGGAAATGCCCGACTTATAAATTTATCCGGTAAACTACTAGGAGCTCATGTAGCCCATGCCGGATTAATCGTATTCTGGGCGGGGGCAATGAACCTATTTGAAGTGGCTCATTTCGTACCAGAGAAACCGATGTATGAACAAGGATTAATTTTACTTCCCCATCTAGCTACTCTAGGTTGGGGGGTAGGACCAGGTGGAGAAGTTATAGATACCTTTCCATACTTTGTATCTGGAGTACTTCATTTAATTTCCTCTGCAGTATTGGGCTTTGGCGGTATTTATCATGCACTTCTGGGACCCGAGACACTGGAAGAATCTTTTCCATTCTTCGGTTATGTATGGAAAGATAGAAATAAAATGACCACAATTTTAGGTATTCACTTAATTTTGTTGGGTCTGGGTGCTTTTCTTCTAGTCTTCAAGGCTCTTTATTTTGGGGGCGTATATGATACTTGGGCTCCGGGAGGGGGAGATGTAAGAAAAATTACCAACTTGACCCTTAGCCCAAGTATCATATTTGGTTATTTATTAAAATCCCCCTTTGGGGGGGAAGGATGGATTGTTAGTGTGGACGATTTAGAAGATATAATCGGCGGACATGTATGGTTAGGTTCCATTTGTATACTTGGTGGAATCTGGCATATCTTAACTAAACCCTTCGCATGGGCTCGACGCGCCCTTGTATGGTCTGGAGAGGCTTACTTATCTTATAGTTTAGGGGCTTTAGCCGTCTTTGGTTTCATTGCTTGTTGTTTTGTCTGGTTCAATAATACCGCTTATCCTAGCGAGTTTTACGGACCTACTGGACCAGAAGCTTCTCAGGCTCAAGCATTTACTTTCCTAGTTAGAGACCAACGTCTTGGGGCTAATGTAGGGTCTGCTCAAGGACCTACTGGTTTAGGTAAATATCTAATGCGTTCCCCGACCGGAGAAGTCATTTTTGGAGGAGAAACTATGCGTTTTTGGGATCTGCGTGCTCCTTGGTTAGAACCTCTAAGAGGTCCAAATGGATTGGACTTGAGTAGGTTGAAAAAAGACATACAACCTTGGCAAGAACGGCGTTCCGCAGAATATATGACTCATGCTCCTTTAGGCTCTTTAAATTCTGTGGGTGGTGTAGCTACTGAGATTAATGCAGTCAATTATGTCTCCCCTAGAAGTTGGTTAGCTACCTCTCATTTTGTTCTAGGATTTTTCCTTTTTGTGGGTCATTTGTGGCACGCGGGAAGGGCTCGTGCAGCTGCAGCAGGATTTGAAAAAGGAATTGATCGTGATTTTGAACCTGTTCTTTCCATGACCCCTCTTAATTGAGATAAGACAGGAAATCTAATGCTTGAATTGAAGTAGGAATCGCTTTTATTTCATCATATATATTGGGATCTGATTATACTTAAAAAGCATTTCTTTATTCTTTTTTTTTCAACTCATTTTTATCTATTTTTATCTAATCTATTTTTCTATTTTTTCTGGCTTGGCTAGGTGGGATAGCCGAGCCATTCCCCTTTTCTTTATGATACCAATACGGGCAAAACCAATAGAAAAAATCTATTCAATGAACAAAAAAGGAGAGAGAGGGATTCGAACCCTCGATAGTTCTTTGTTCAAAACTATACCGGTTTTCAAGACCGGGGCTATCAACCACTCAGCCATCTCTCCGAAAGACAATTTTTATTTTATTCCTCCGAATAGAACATGGCCATAGGGGGTAGATACCAGTACTATCTGTAGAAATCTCACTGTAGAAAGATCTCAGGCGTAAATCTACTGATCGATCTATTTATCCATATATAGAATCCAGCGTGTCTATTTGTGAAATAAAAAATAAAATCCCATTTCCCCTCACTCCATGTATGAATAGAGTGGTCAAAGGGGTAGTAATAAGTCCAATAGATTCGTGGTAAACTAAAATCCCTTGATGATCTATTTTCTTAGACTGATAGAGGGATCAAATGGTATAGTTTATTTGTTGGTATCTTGGAGGATTAAAAGCATGACTCTTGTTTTCCAATTGGCTGTTTTTGCATTAATTGCTACTTCATCAATCTTATTGATTAGCGTACCTGTCGTATTTGCTTCTCCTGATGGGTGGTCAAGTAACAAAAATGTTGTATTTTCCGGTACATCATTATGGATTGGGTTAGTCTTTCTGGTGGGTATCCTTAATTCTCTCATTTCTTGAACCTATTGGTCCCAGATCCAAAACCGAAACGACCCCCCAAAAAAAATTTTCTCGGTTGTGAGACACATTACAATTTAATATCAAGTCCCCGTAAGAAAATGAAAAAATAAAATTAGAGGGGGGTCAAACTTCTTGGATGAAAAAAAGAAAATTTATTAGATTAAAAAATGATTGGAAAAACTCTGAAGAGAGTCTCTGACCTGATACTGCACATATAAAATCTAGGTTATCATATATATGTATATATATTGTATATCATGAACAAAAAATGCGGATATGGTCGAATGGTAAAATTTCTCTTTGCCAAGGAGAAGATGCGGGTTCGATTCCCGCTATCCGCCCAAGATAAAGTAATCCTTTTAATATGCCAAAGGATTGGGTATAGTTAGTCGTGATAGTGTAGTGAGTCTATCCCCTCTTTTTCCCCTTCCTACCCCCCAAAACGGGGTACTAGTTAACATTAACAGAGCCAAACCCCAAATTTTTGGATAAAACAAAAAAAGATGTTGCGGAGACAGGATTTGAACCCGTGACCTCAAGGTTATGAGCCTTGCGAGCTACCAAACTGCTCTACCCCGCGCTGAAGAGAAGAAGTCAAAACTAATAGACAAAGAAGGGTTGAATGCGCCCCTCTACCATATCTGTACAAATAGAATAGTACATTTATACAGAATGGTAAAGAGGCCGTTTATGATCGTCGACTATAGAAATGAAATGAAAGGTTAATCCTTACCAACTCGATCTTGTTGCTCCTGGCACCAAACACGCATGAACCATTTCACGAAGTATGTGTCCGGATAGTCCAAAGTCTCGATAGTTAGCTCTCGGTCTTCCGGTCGAAAAACAACGGCGATGCAGGCGTGTAGGTGCACTATTCCGTGGTGGGGATTGTAACTTTCCATAAATTTCCCATTTGTCACTTAACGATGGAACTTTACTTATTTCTTTTTTTGAGGATCGACGAATCAAATGATATTTCTGTTCCAATTTTTTCCTCTTCTTCTCCCTCTGAATCAAACCTTTCCTTGCCATAATGGTTCAGGTCCTATTAGTATCCATGATACAAGTCGAGTCCTAGATGTAGAAATATAAGAAGGCAAGCCTTCTCTCCATCGAAAAAAATGAGATTATCGCGAATATAACACATTCAAAAATTAGCCAAATTTTCCCGACGTAGAGGCAATCAAGAAAGCTGCATAAGTGAATATATAACCTACAGAAAAATGGGCTAATCCAACCAATCTTGCTTGCACAATAGAAAGGGCCACGGGTTTATCTCTCCATCGAATCAAATTGGCCAAAGGTGTGCGTTCATGAGCCCATGCTAAAGTTTCAATCAATTCTTGCCAATATCCCCGCCAGGAGATTAAGAACATAAATCCAGTAGCCCAAACAAGATGTCCAAATAAGAACATCCATGCCCAGACCGATAAACTATTCATCCCAAAAGGGTTATATCCATTGATAAGTTGTGAAGAGTTTAACCATAAATAATCTCTTAGCCAGCCCATCAAATAAGTGGAAGATTCATTAAACTGTGAAACGTTACCCTGCCATAATGTGATATGCTTCCAATGCCAATAAAAAGTAACCCATCCAATAGTATTTAACATCCAAAAAACTGCTAAATAAAATGCGTCCCATGCCGAAATATCACAAGTACCCCCTCGCCCAGGGCCATCGCATGGAAAACTATAACCAAAATCCTTTTTATCTGGCATTAACTTGGAACCCCGTGCATCTAAAGCACCTTTTACTAAGATCAATGTAGTTGTATGTAAACCCAGAGCAATAGCATGATGGACCAAAAAGTCTCCCGGCCCTATTGTTAAGAATAATGAATTAGTATTCTCATTAATAGCATTTAACCAACCGGGCAACCAGATGCTTCGACCCGCATTGAATGCCGGGCCGCTCGTTGAAGATAAAAGTACATCGAACCCATATGAAGTTTTCCCATGAGCCGATTGTATCCATTGAGCAAATACGGGTTCGATCAAAATTTGCTTTTCCGGAGTACCAAAAGCAAGCATGACATCATTATGAACATAAAGTCCCAAGGTATGGAATCCCAAAAAGAGGCTGGCCCAACTTAAATGAGATATGATAGCTTCCTTATGGTCTAACATTCTTGCCAATACATTATCTTCGTTTTGCTCCGGGTTATAATCTCTAATGAAAAAGATAGCTCCATGGGCAAAAGCCCCTGTCATGATGAATCCTGCGATATATTGGTGATGGGTATATAATGCAGCTTGAGTAGTAAAGTCTTGTGCTATGAATGCATAAGCAGGTAAAGAGTACATGTGTTGCGCTACCAAGGAGGTAATAACCCCTAAAGAAGCTAGAGCAAGGCCTAATTGAAAATGAAGCGAATTGTTGATTGTATCATAAAGACCCTTATGCCCACGCCCCAATCGTCCTCCTGGAGGAATATGTGCATCTAAAAGATCCTTGATACTGTGTCCAATCCCGAAATTAGTTCTATACATATGACCGGCAACAAGAAAAACAAATGCAATAGCTAAATGATGATGAGCCATATCAGTCAGCCACAAACTTTGTGTTTGTGGGTGGAATCCCCCAAGAAGGGTTAGAATAGCGGTTCCTGCTCCTTGGGAGGTCCCAAATAAATGACTACTTGAATCAGGGTTTTGAGCATAAAGATTCCACTGACCTGTAAAAAGTGGGCCTAACCCTTGGGGATGCGGTAATACATCTAAGAAATTATTCCATCGAACGTACTCCCCTCTGGATCCAGGAATAGCGACATGTACTAAATGTCCTGTCCAAGCCAAGGAACTTACGCCGAAGAGTCCTGACAAATGATGATTCAGACGAGATTCGGCATTTTTGAACCACGAAACGCTCGGTTTCCATTTCGGTTGTAAGTGCAGCCAACCTGCTATTAAGGATATGGCAGAAAGAAATAATAGAAAAAGAGCTCCGGTATAAAGATCTTCATTAGTGCGTAAACCGATTGTATACCACCACTGATAAACACCAGAATACGCGATATTCACTGGGCCAAAAGCACCCCCTCGAGTAAAAGCCTCCACGGCCGGTTGACCAAAATGAGGATCCCAAATTGCATGAGCAATAGGTCTTACGTGTAAAGGGTCTTGTACCCATGATTCAAAATTTCCTTGCCAAGCTACATGAAAGAGATTTCCGGAAGTCCACAGAAAAATTATTGCTAATTGACCGAAGTGGGAAGCAAAAATATTCTGATAAAGACGTTCCTCAGTAATATCATCATGACTTTCGAAATCATGTGCGGTAGCAATACCAAACCAAATACGACGAGTAGTGGGGTCCTGAGCTAACCCTTGGCTAAACCTTGGAAATCTTAATGCCATAATGCCTTTCAAATCCTCCTAGCCATTATCCTACTGCAATAATTCTTGCTAAGAAGAACGCCCATGTTGTGGCAATTCCACCCAGAAGGTAATGGGTTACTCCTACAGCACGTCCTTGTACAATGCTCAAGGCTCTCGGCTGAGTAGCAGGAGCAACTTTTAATTTATTATGAGCCCAAACGATGGATTCAATAAGTTCTTGCCAATAACCACGTCCACTGAATAGAAACATTAAACTAAAAGCCCATACAAAATGGGCACCTAAGAAAAAAAGGCCATATGCAGATAATGAAGAACCATAAGACTGAATTACCTGGGATGCCTGTGCCCATAAGAAATCCCGGAGCCACCCATTAATGGTAATAGAACTCTGCGCGAAGTTTCCTCCCGTGATATGAGTTACTACCCCTTGATCACTTATACTGCCCCAAACATCTGACTGCATTTTCCAGCTGAAATGGAATATTACTACCGAAATAGAATTGTACATCCAGAATAGTCCTAAGAAGACATGATCCCAAGCCGATACTTGACATGTACCCCCTCTTCCAGGCCCATCACAAGGAAAACGAAAACCAAGATTTGCTTTATCTGGTATCAACCGGGAGCTGCGAGCAAATAGAACACCTTTCAGGAGTATCAATACCGTGACATGAATCGTAAATGCATGGATATGATGTACCAAAAAATCCGCGGTTCCTAACGGAATAGGTAACAAAGCCACTTTGCCGCCCACTGCTACTAAATCACCACCCCCCCAGGTTAAACTGGTACTTGCCGTTGCACCAGGCGCCGTTGCACCAGGTGCTAAAGCGTGAGTATTTTGTATCCATTGGGCAAAAATGGGTTGTAATTGTATAGCGGTATCTGAAAACATATCTTGAGGACGCCCTAAGGCACTCATCGTATCGTTATGAATATACAAACCAAAACTGTGAAAGCCCAGAAATATACATGCCCAGTTGAGATGTGATATTATTGCATCACGATGTCTAAGGACACGATCTAATAGATCGTTGTATCGAGTAGTTGGATCATAGTCTCTTACCATAAAAATGGCTGCATGCGCAGCAGCACCGACTATGAGAAATCCACCAATCCACATGTGATGTGTGAACAATGACAGTTGTGTACCATAGTCAGTAGCTAGATATGGATAAGGGGGCATGGAATACATATGGTGAGCTACAATAATGGTTAAAGAGCCTAACATGGCTAGGTTAAGAGATAATTGAGCATGCCATGATGTTGTTAGGATCTCATATAGGCCTTTATGGCCCTGACCTGTAAATGGACCTTTATGAGCTTCTAAAATATCTTTTAGCCCGTGACCAATGCCCCAGTTGGTTCTATACATGTGACCCGCTATCAGGAACAGAATAGCAATCGCTAAATGATGATGTGCAATATCGGTCAACCATAGACCTCCAGTTACTGGATCTAATCCTCCACGAAAAGTAAGAAATTCCGCATATTTTGACCAATTCAAGGTGAAAAATGGGGTTGCTCCCTCGGCAAAACTTGGATAAAGTTGAGCCAAAAGATCCCGATTCAAGATAAATTCATGAGGGAGCGGTATCTCTTTAGGATCTACTCCAGCGTTTAGAAATTGGTTAATCGGTAAAGATACATGTACTTGATGCCCCGCCCACGAAAGAGAACCAAGTCCTAGTAGCCCCGCTAAATGGTGATTCAACATCGATTCTACATCTTGAAACCAAGCCAATTTTGGGGCTGCTTTGTGATAATGAAACCAACCAGCAAAAAGCATTAACGCTGCAAAGACCAATGCACCGATTGCGGTACAATAGAGTTGTAATTCACTAGTTATTCCAGATGCTCGCCAAATTTGAAAAAAACCAGAGGTTATTTGTATTCCTCGGAAACCCCCGCCCACATCACCATTCAATATTTCTTGGCCCACTATTGGCCAAACCACCTGAGCACTCGGCCCAATGTGGGTTGGATCACTTAGCCACGCTTCATAATTGGAAAAACGAGCACCGTGGAAATACATGCCACTCAGCCAAAGAAAGATGATGGAGAGTTGGCCGAAATGGGCACTAAATATTTTTCGAGAGATCTCCTCCAAATCACTGGTATGGCTATCGAAATCGTGAGCATCAGCATGTAGGTTCCAGATCCAAGTGGTAGTATCAGGTCCTTTAGCTATTGTTCTTGAAAAATGACCCGGTTTGGCCCATTCCTCGAAAGAAGTTTTTACGGGATCCTTATCCACCAAAATTTTTACTTCTGGTTCCGGCGAACGAATAATCATTGAGTCCTCCTCTTTCCGGACAACACATACAAAGAGACCTGCCAACAGTCAAATAATTAGTAAACCTTTGAGAGATATTTCGATAATTAGAATTAGTTTGTTTCTCTTCTAGTTTTCTATCTCCCATTTATCTATTTTCTTTAGTTATTTACTAGAGCAATTATGATCTGGAAGTTGATCCGGGGCAAGTGTTCGGATCTATTATGACATAGCCATGAGGCGCTCAACGGACCTTTTAATTGCATAAAACCTTTTTGTAGCTTTGAATTGATGCAAAAATGATCTTTTTGTACAACCCAATGCTATGAATTCATCTATCCCAAACCACGAAAGTAGCCATTGATCATTGATAAGAAACATCACAGTATATATATTCAATATATATATTATTGATATATATTGAAATAAATTAGAATAATTTAGTTGTTAATTTTTAGATATTTAATTTCAATTTAGGGTTGTTTCTATTAGTTTTAATTGGATTTTTTTTTGTTTTATTTAAATTAATAAAAAGAAAAGAAAGAAGTCTATTTTGTACTCTATCCCTTATTTTCTCTTTTATCCTTACGAAATATCAGATCAAATAGAATGTTTAGAAGGGATATAATGAAATTCTTTACATTGGCTCTTTCCACAAAACGGAGGAATGGTCCATTTTATTTATTTGACTGATGAGGCCAAAAAACAATAACAATTAATAGTAATTATAAATTTATTTTTATTATAACAAATAATAATTAAATATTATAAACTAAATAAAAATAAATAAAAGGCGCCTTCTTTTATTTATTTTATTCGAAGCGCCCCGTGATCTTCAACCAATTATGTGCTTCAATATAATTACCAGGAGTAAGTGCTATAGCCTGTTTCCAATACTCAGCAGCTTGATCAAACCAAGCCTCCGCAATTTCAGAATCGCCCTGGTGAATGGCCTGTTCTCCCCGGTCGGAATAGGTGGATTAATTCCTTCCCTTAGAACCGTACTTGAGAGTTTCCTACCTCATACGGCTCATCAATTCTTTGTAGTGTCCCGTTATCATATCTAACGAATGGGATTTCTCGCGGATCTACCCCATTTTTCGGGTTAACCAAAGGGGTTCATTACATGAGTTTTAAACTGAAATTTGGAGTAATAATCCGTTTTATTTCGTTTTATCTTTTTTCCCACCTTCAGAAGAAAAAATTCCCCTATCATTAGATTTTCTGAAAGGTAACTATCTCGGTTTCGTATATAAATTTATATAGAATCTTTGAAAAAGACTTTCCTTACTAAGAAAGAAAAAACTTACTATCTTTGGGATCTGATCCTACACCGCTGCTCAAGACTTTAGTGGATCAACTCTATTACATAAGTGGATTCCTGGTTTTTATCTCACATCACGAGATAAGTATATTTACCATCATGACATAAGTACGCAGTTATTATTGTATTGGCCCCCAACCTCGCCAATTGATCTTTACGGTGCTTCCCCTACCAATTAGATTCTTTTTTTATCCATAGAAAAAAGTAGCTAGGTATATCTATTTCTTTTCTTCATATTTCAACTTTTATGATATGAATATAAAGTTTCTTTCTTTGCTACAGCTGATAAAAATCGTTGTTTTAGACGATGCATATGTAGAAAGCCCTTTTTTTGTTTTTCTTTTTTGACTTCTATAGTGAAGATAGTCGCACGTAATGACAGATCACGGCCATATTATTAAAAGCTTGTGGTAAGAATGGATTTCGTTCTAGTGCTCGAAAATAATATTCCAAAGCTTTAGTATGTTCTCCATTACTTGTATGGATAAGACCTATATTATAGAGTATATAACTTCGATCATAAGGATCAATTTCTAGTCGCATAGCTTCATAATAATTCTGTAAAGCTTCTGCATAATTTCCTTCGGATTGAGCTGACATTCGTTACGGTCGCCATTCAATTAAAAAAATCTCCGTTCCAGAACCGTACGTGAGATTTTCACCTCATACGGCTCCTCCCTTATGTGCATAAGGAGAATATACATGAAATCAAAAAGATGAAAATATTCTCATTATGGACTGAGCAGGGCTAGTGTTTTTACAAGAAATATCTAGCCAACCTTCCTGCAAGAGATCTTTTCTTAACATCAAGACTAGATAGAAATGAGAACTCGAGCAATTTCTTTGTTTTCAACGCCTCCTAATTTCCAGGAATTAGTCACTTCAAACAACCTTCGATGGTTATATTGGTATCCAAAGTACAAACGAGATGGATGTTTGTTGTCCCAACCATTCTTTTAGTCCCGAGCCCAATAAAATAAGGAAAGGGGTCATTTCTAACAAGGTTTTTGTGTTGTTGATTCCTAGGTGTAGTGCTTCTTCCCTTATGCTGTCTGTTGGTACTAGTGAAGTAGGATTGTAGGATTGTCCCATAATACAGAACCTCTAGGTGTAACCTTTCGCTCAATACTAGAATCGAAAATCGAAACATAGAATCTGAGGTTGCATTAATCGAGGATACACGACAGAAGGAATTGTTCTATTTCCAAACTTCACCTTCAACAAGCGTAGATTTCTTTCAAAAATTTTCCCGAATCACGTGTCTTTCTCGTAAGACCGAGAGAAATTCAATAAAATAAAAAAAGAATCAAATCACACCATCTCTGTAATAGGTAAATGCCTCCTTTTCTCCTGAAGTTGTCGGAATTATTTGCAATAAGATATTGGCTACAATTGAAAAGGTCTTATCAATAAAATTTCCATTTATCCGCGATCTAGGCATAGCCAGTAATCCATTTTATAATTCTTCTCATTCCCTCTCGTGGGAAAATGATCCCACAAAGAAAAGAATTATACAGTACGAAATAACATAAAAATAGATTGATTTGCAAAAAAAAAAATTATGGACTTTCTATTCCAATTGTTCCTTTTTGACAGGAATCAATAAGAAATAGTCCAACCCGGTTCGATTTCATCCTAATGTAGTAGTATACCAACGAAGCGAACTATTCTGATTTCGTTGAAGTTACAGATTCAAATAACTCAAGAAATTTTGGTTGAATTATGATACAAAGAGGAAAAAAGAATTCTATGATGAAAATAGAAAAACCACCTCTTTATTTATCTTATATACAAAATGTTTTATCAATCTAGAATAGAGGGGTGAGGGAAGGGGTTTGTTGTTGAGAACTCTAAAGCCGGAAATAAATTTGAGAATTTGTAAGGTATGGAATCGTAGTCTATATAGAATTATGATAGAAAGGTATCCATTAACCCTAGTCTAAAAAACCTAGACCTATCAATCAGTTGATTCGTTCTAATTCATTGATTTAATCGAGTCGAATATAGTAGGAGTCGTTTTTGCAAACACGAACCCCCCCTTTTTCTAAAAATTACAAATAAAAAAAATGAGTAAGAAAATAATTGTCTTGGGGCCCCGAAAGATCTTTTTTTACTTTGATGAAAAATTTTCTATTTTTATTTGTAAAATAATATATATTAAAATAATATATATATATAGTATATAGTTAAAATTGATTGGTCATACCCATCCAATAATCTAGAATCGAATATGAAGAACTCACTATTCACTGGGTTTTTGATTCATAATCATTATGTAGGAGAGATGGCCGAGTGGTTCAAGGCGTAGCATTGGAACTGCTATGTAGGCTTTTGTTTACCGAGGGTTCGAATCCCTCTCTTTCCGCACCTTCACTTAATAGATCCGTTTTATTAAAAATACCGAGCAACGGAGACCTTTATTCCACCAGTTAAACCTTTCATTGATATAGATTCTCTATTCCGAATTGCCGCGACTAGGAAGAATACCGGAAAGAATATGAAAATAGCCCCTCTGGCTATGATACATAAATGAGATAAAATCGGAATCAAACTCGTATTTTGCTTACTTAACCTCAGGTTAATTTAATTTGATAAAAGGGAATAAAATTGCCCGAACCTCTGCTATTTTATTTGAGTTTAGGTTTAATTAAGTTTGACGAGAATAATACTCTACGACTAGCAATTCATTTATTTTTAAACCGACCCAGTTACTATCTATTATTTGATTGACCAGTCCTTTATATTGGACTGGGTGAAGAGTCAAATGGTTTGGCACTTCCGCCTGAGGGGAAGAGTTGAGAGAATTTTGAATCAGAGTTCTGGATTTTTGTTCATCCTTCGCCATAATAATATCTCGGGGTTTGCAGCGATAACTTGGTATATCTACTATACGCCCATTCACTAAAATATGCCTATGGTTAACTAATTGGCGGGCTGCGGGAATAGTCGAAGCCATACCCAACCGAAAAAGGATGTTATCCAAACGCATTTCAAGTAATTGTAGTAAAACTTGACCTGTTGACCCCTTGGCTTTTCCGGCGATATGAACGTATTTAAGTAATTGTCGTTCTGTAAGACCATAATGAAAACGCAATTTTTGTTTTTCTTCTAGGCGAATACGATATTGAGATTTTTTCCCGGAACGCGATTGGTTTCTAAGATCACTCCCGGCTTTAGGCCTTTTATTGGTTAGTCCTGGTAAAGCCCCCAGGCGGCGTATTTTTTTGAAACGAGGTCCTCGGTAACGCGACATAAAATAAAGACTCCTTAATTCTTATTAAGAATTCATTTCATTCTTTTTTTTTTTATTTATTTTACAGAATAAATCAAAACTCAAACTGAACTAAATGAAGCGAAGTTTGCTGAAGTAGTGTACTTGTACTATTACTATACAGAAGAATGAGATAAATTGGATAAATAGTCAAACTTTCTATTATTATATATAATAATAGATAATAGAATATATAAGATCCTTTTCCTGGCATAGTCAGGAGTTCCTCCTATAACTTAATAAATTCATTAATTTTGGAAAGAGGGGAAGAAACTTTTCAATATTCTTTGATTTCAAAGAAAGATTCTCCTTTTTTCAAAAATGGAATAAAAAAATGAAAAATATAAAAAAGCCGGCTATCGGAATCGAACCGATGACCATCGCATTACAAATGCGATGCTCTAACCTCTGAGCTAAGCGGGCCCGCATTATAGTAATAGAAATTTTCTATGCATAGCATAGGAATTCAAGACACTATTACTATAAGTATAGTGTCTCTAGAAATATAGAAAAGAACAGAATCCATAATTACCAATAAATATTGGATATTATAGAACAGAACTATTTCTATAGCGATATAAAATTTGGATTTCTTTATCACAATTCTAAATTAGAATAGAATAATATTCGACAGTCAATCTTAACTATTTTTAGATAGTCAAACTTTTTTTATTTTGAATTCACATGATATTTGAAATTCTTTTTGTTACACTTCTATATTTCCTATCCTACAATATTTCTCTATATTTCTTCCTAATTTGGTTGATTAATTATAACTAATCAAACATTCCTCGGCTTTCATTCGTCAAAGGGGAAGGTAAGAAAAAAAAAAGAATTGACCCTTTAAGCATCCCAATTGCATGGGAAAAATGGCATGAAGAGAAAGATATATAAAGGATATATAGCAATCTATATTGAATTGCCGATACAGAAATGATAAAATCCAATTTGATTGAATCAAATATGGGTTTCCTATAGGAAAGAAAAAAATAATTTTTCGAGATAGTAATCGCTATCTAATAAATTAAAAGGTTCCAGTATAAATGAAAGAAAAAAGGAATAATATAATTAGTATAATATGAATATATATAGTAAAATCTGAATCTCAAAACAAAAGACAAAAAGAAGGGGGATATGGCGAAATCGGTAGACGCTACGGACTTAATTGGATTGAGCCTTGGTATGGAAACTTACTAAGTGATAACTTTCAAATTCAGAGAAACCCCGGAATTAATAAAAATGGGCAATCCTGAGCCAAATCCTGTTTTCTCAAAACCAAGGTTCAAAAAACGAAAAAAAAGGATAGGTGCAGAGACTCAATGGAAGCTGTTCTAACAAATGGAGTTGACTGCGCCGGTAGAGGAACCTTTCCATGGAAATTTTAGAAAGGATGAAGGATAAACGCATCTATTGAATACTATCAAATGATTAATGTTGGCCCTAATCTGTTTTTTTAATATGAAAATGAAAAAATAGATGTGAATTTTTTTCACGTTGAAGAAAAAATAGAATATTCATCAACTCATTCACTCCATAGTCCGGTAGATCTTTTAAAGAACTGATTAATCGGACGAGAATAAAGATAGAGTCCCATTCTACATGTCAATACCGACAACAATGAAATTTATAGTAAGAGGAAAATCCGTCGACTTTAAAAATCGTGAGGGTTCAAGTCCCTCTATCCCCAAAAAGCCTATATTGACCCCTAAAATAGTTACCCTATCCCCCTTTTTTGTTAGCGGTTCCAAATTCCCTTATCCTTCTGATTCTTTGACAAACGTATTTTGGCGTAAATGCCTTTCTCTTATCACATGTGATATAGAATACACCTTGCAAATGAAGCAAGGAATGCCAATATGAATGAATAGCATTGAAATTACAGGACTTGGAGAAAACTTTGTAATCCCCCGTGTCCCTTTAATTGACATCGACTCCAGTCATCTCATAAAATGAGGGTGGGATGCTACATTGGAAATGGTCGGGATAGCTCAGCTGGTAGAGCAGAGGACTGAAAATCCTCGTGTCACCAGTTCAAATCTGGTTCCTGACACATGGTTTAATTTTTATTTTTAAATCTTTCTTTTATAAATATAAATTAATTGATATGAAGAGAGATACGTATTGATTTCGAATCTGGATCATAATACATACTTTTATTTTATCTATCTTGGCGAGATATACCCCATCTATAAAATACTCTAAAATAGATGGGAAAAGTTTCTTAAAGAAATAAAATGAAATTCTATTTTATCTTTTTTTTTCTTTCAGTCAAAAAGAATGTTAATACTTCCTACATATTTCATATTTGAAAGGGTAAATTGGTTTGTTGAAAGAACAAAAAGTCAAAGTGGAAATAGACAAGATTCGGTTCAGATACAATACAAATAAATCGAATTGGATACCCTTCTATTTCTTGGTATTTTCATTCCTATTCAATTTCTTAATTCGTCTCGACATTACTTTAAGGTTCATGGTGGAGAACTCCTTTGATTCATCCTATTGGTTCGGCTCATACGAAATCCAAATAAATCTAAGAATCCCAACGAATTCCTAATTCTACTTTTTTTGTTGGCTTATTCACAATTCGCTAATCTAATACAAAAGAGACCTCAATTATTCTGGTTAATCTAGAACGGAAAGTCCAACCTTGAATCTCTGAAATTTTATAAGTGGAAGTGGCTTTCTTATCATTCAATGAGCATCTTGTATTTCATAAAAATTGGGGGAAATATAATCCTTACGCAAGGGCCATCCTATCCAACTTTCAGGCATTAAGATACGTTTCAAGCGCGGATGATTATCATAAGAGATTCCCAACATATCATAGGATTCTCGTTCTTGAAAATCAGCGCTTTTCCAAACCCAGAAAACGGACGGAATTCTAGGATTCATCCTCGAGGCAAATACTTTTATGCATACCTCTTCTGGTTGATCCACACCATACTCTATTCTGGTAATATGATACACACTGGCTAACAGTCCACCGGGTGCTACATCATAGGCACATTGTGAGCGTAGATAATTGTAACCATATACGTATAAAATGACGGCAATAGAATGCCAATCCTCGGGCTTTATTTGTAAAGTCTCTATTCCTTGATAATCAAAGCCCAAAGATCTATGAATTATCCCATGCTTGACTAGCCAAGCAGATAAACGACCCTGCATCTTTTTTATCTCCCACATTTTTATATTTTTAGTTAGAATAGTTCACATTCTCGACCAAATTGATGAAAATTGACCCGCTGCTTGTTATTCTGTACAAAAAAGAGTCCTGCCTAATTCACAAATTCGTGAGAAGATACTGAACTTTTATATTTGAAAAAGTTTTCAGTAGGGATTTCTGAAGTAGGTGGCGGTTGATAGAGGAATCTTTGATCATAATTTCCAGTATGAATACTGCGCCCAACATGAAACTTGTGATTGGTCGTAAAACACCGATTTGCTTGTTGAGACCTAATTCTATTTTCATAGATTTCTCGAGATATTTTCTTACGAAGTTTTGTTATAGCATCTATAACTGCTTCCGGTTTAGGGGGACAACCCGGCAAATAAACATCCACGGGAATTAGTTTATCGACTCCCCGAACAGTACTATAAGAATCGGTACTGAACATCCCCCCTGTAATTGTACAGGCTCCCATAGCAATAACATATTTAGGTTCGGGCATTTGCTCATATAATCTCACCAAGGAAGGGGCCATTTTCATTGTTACTGTTCCAGCTGTTAAAATTAGATCCGCTTGTCTAGGACTCGATCTTGGTACTAGTCCATAACGATCAAAGTCAAACCGTGATCCTATTAGTGAAGCAAATTCAATAAAACAACAGCTGGTACCATAGAGAAGCGGCCATAAACTGGAGAGTCGTGACCAATTTGAAAGATCATTTAATGTAGTTGAAATAACTGAAATTTCGGATGTTCGATTAAGTAAAGGAAACTCAATAGAATTCATAACTTTTCAATCTTTTTTCCCTTTTCTTTTTATTGTCTGAATAGTCAGGAGCTAAGACCATTCCAATGCCCCCTTTCGCCATGCATAAACTAAACCAACAATTAAGATAAGCACGAAAATTAAAGCTTCTATAAATACAGATACGCCCAATACATCGAAACTCATTGCCCATGGATAAAGAAAAACCGTTTCAACATCAAAAACAACAAAAACTAGAGCAAACATATAATAACGGATTCTAAATTGTAACCAAGCGTTGCCCATTGGTTCTATACCCGATTCATAACTAGAAAGTTTCTCCGGCCCTTTCCTAATCGGGGCTAAAATCCCAGAAATTAAAAATGCCAAAATAGGAATAAGACTTGATATTATTAGAAATGCCCAAAAAATATCATATTCGTAAATCAAAAACATAGACGCACTCCTATGAACGTGGAAAATATACCGGATTGGTTGAGTCGAATTGAAGTTGTAAAGTCATCGATAACTAGTTAGTCAAAACAAGAATTCATTTTGATCAAACTGTCTAGTTTCCTTTGATTATTGCAGGACATATCTCATTTCAAGATTTGTCGACTGACTTGATCGGGATCCTATTTCCAGTCTACTTAATTTTCTTTTTTGAGTTCAATTTTTTTTAATTGCTTTAGTTAGTATAACTCTAGATGTTACACTTAGACAAATTTTCTTATTTTCGCCCAGGATTCTTCCTAAAGAAAGCAAATAAAATTATTATTTTGTGTTTAATAATTTCGAATTTTTTATTCTTTTGATTATTTGAATTTTCTTTATCAAAATGTGAGTTCGAAATTTGGATTTTTTCATTTTTTAGGAATAGATTTTTTTTTCTTAGTAATTTAGAATGGAACAAGTATTCAAATGTAAGAGAATGGGTAGTTATTTCCACCTCAGGATTTCGAATATCTTAATTTTAGTGTTGGTATATTCCGTTTATTAGATCTGGGTGGGGTTTTTTCTTGATTGAATACAGAAAAAGAAGACCACCCCCCCTTTTTGTTTTGGTGTGCTTCGCCGGGTATTGGTATATTGGTAAGGTATACCAAAGAAAAGGAGTATCACTGGCTTAACCCCTTGATTGTGGGCAGGAAAATTCATATAGAATTTCCCTCCGATGATTAATGACTAAGGGTTGGTTTGTTTGGAAAAAAATAGATTAGGTCCCTTGAAATCAGTTTTTTGGCTTTTCTGTTCTGCTTTAAACGATTCCCGTGGGTGAGTTTTTAGGACAAATTTGGTTTCGACAAGCAACAAACAAGAACGAAGAAATCAAAATTATACAATTTTTGATTTCAAATGAAAATACAAATTTTATTCGTTTTTTTATAGGGCTCTAGGGCTATACGGACTCGAACCGTAGACCTTCTCGGTAAAACAGATCAAACTTATTATTATCAAAGTGATATGAACTGGTTCAAAGACCCAACATGCATTTTTTTGCATTGGGCTCTTTCATTAACTGATAGAAATATCAGCCAATCCGCCATATTTTTTTCTTGACAGAAAAATAAGATAAGGAGATGGCTCCATGTGCTCTGATTTATTATTTGGGATTCTAATTCAGGAGCACTACCAAAGTGTTTCAAAGGTGAAGTTATTTTGACGTAGGTCTGCCTTTGGCCTCGAATTTGAAGTTAAATGAAGTCTCTATCGTTCGGCTTAAAAAATCCAATATGAAACTTCATACACCTTCAAGTTCATAGGACGAAAAGAGATTTTTTGAGGGCCTTATACTCATTATGCCTGGCATTGAATATACCGGTATTCACCTTATCAATATCTCAAGGCGGGGCCTGTTTGGTACCTAAAAGGGCACTAAAATAAGACCGAACCTCTCGTCAGGCTATTGTTCTCTTAAAGTTATTTTATTAAGGAGTAAGACATCGATTTATCAATAAGATCCATTTTTTAGATTGTATGGTGGATTCCTCTGAAAAACATTGGCGCGCGTGTAAACGAGGTGCTCTACCAACTGAGCTATAACCCTTAGTGCTTGTGATGCATATTTTATCATTTATATAATTTGTTGTCAAGATGAATATTCTATGATCCAACATCCTAAAATTTTGAGTGGTATTGGTTCGATTATTATTGCTTATAAGGAATATGATATTTATAATCCATCGATGGGATGGGTTCCATTTGGTTCTCTTTGGGATGATAAATGACCTACTTAACTCAGTGGTTAGAGTATTGCTTTCATACGGCGGGAGTCATTGGTTCAAATCCAATAGTAGGTAGAACTTATTAGATACCGGAGTCAATAGTATCTAATAAGTTTTTTGCCCCACCCTTTTCTATTTTTATAGATTTTTTATTTTGATTTATTTCATTTTTGAATTGCGTTGTATCAAAATTGGATTCTGCTTAATTGGATTCTGTCGAGTGAATGCAATCAAAATGGGTTTTAGAACCAGAAACTCTTTTGCTTATTTGAACGTACCAACTAATTATAAAATTGCACTGACAGCCTCGACTCTTGTCCTAGCTCGTCGGAGAGCTAGATTTGCCTCAATTATTTGCCTCTTTCCTTCAGCTTTTCTCAAACTAACTTCTGCTTCTTCAAGAGTTTCCTGAGCTTCTTGTGGATCAATATCACTACCCTTTTCCGCATCATTTACTAAAACAGTGATCTCATTATTGCCTATTCTAGCAAAACCGCCCATCAGAGCCATCGTTAACCATTGGTCCTTAAGGCGTATTCTCAAAATCCCTATATCTACAGCTGTAGCAATAGGAGCATGGTTTGGTAATACGCCAATTTGACCACTATTTGTAGATAAAATGATTTCTTTCACTTCTGAATCCCAAACAATTCGATTAGGGGTCAGTACACAAAGATTTAAAGTCATTTATTCAAATTGCTCTCCATTTCTAAGTTGATAGCCTTCGCGGTAGCTTCATCGATATTACCTACTAAATAAAAGGCCTGCTCAGGAAGACCATCTAATTCTCCGGAAAGGATCAATTGAAACCCTTTAATGGTTTCTGCTAGACCAACATATTTCCCCGGAGAACCGGTAAATACTTCGGCTACAAAAAAGGGTTGTGATAAGAAACGCTCAATTTTTCGCGCTCTTGCTACGGTTAAACGATCCTCTTCAGATAATTCGTCCAACCCAAGGATAGCTATAATGTCCTGAAGCTCTTTATAACGTTGTAAAGTTTGCTTAACTCTTTGCGCAGTTTCATAATGTTCCTCACCAACGATCCGAGGTTGAAGCATGGTTGAGGTTGAATCTAAAGGATCTACTGCCGGATAGATCCCTTTGGCAGCTAATCCTCTTGATAGTACGGTAGTAGCATCTAAATGGGCAAATGTGGTAGCAGGGGCAGGATCGGTCAAATCGTCTGCAGGTACATAAACCGCTTGAATAGAAGTTATGGACCCTTCTTTGGTAGAAGTAATTCTTTCTTGTAAAGAGCCCATTTCAGTACTCAGGGTGGGTTGATAACCGACAGCGGAAGGCATTCTACCCAATAAGGCCGATACTTCGGATCCGGCTTGAACGAAACGGAAGATATTGTCGATAAATAGAAGTACGTCTTGTTCATTAACATCTCGGAAATACTCCGCCATCGTTAGGGCAGTCAAACCAACTCTCATACGAGCTCCCGGCGGTTCATTCATCTGGCCATAAACTAAAGCCACTTTTGATTCTGCAATATTTTCTTCATTAATCACTCCAGATTCTTTCATTTCCATGTAAAGATCATTTCCTTCACGAGTACGTTCACCCACTCCGCCAAATACGGATACGCCCCCGTGGGCTTTGGCAATGTTGTTAATCAATTCCATAATGAGTACCGTTTTACCAACCCCAGCTCCCCCAAATAGTCCGATTTTTCCCCCGCGGCGATAAGGTGCTAAAAGATCTACTACTTTAATTCCTGTTTCAAAAATAGATAATTTTGTATCTAACTGTATAAAGGCAGGCGCAGATCGATGAATAGGAAATGTTGTCCGAGTATCTACAGGACCTAAATTATCAACAGGCTCTCCAAGCACATTAAAAATGCGTCCTAGAGTCGCCCCACCGACTGGAACACTTAGAGGAGCTCCCGTATCAATCACTTCCATTCCTCTCATCAGACCATCTGTAGCACTCATAGCTACAGCTCTAACTCGATTATTTCCTAATAATTGCTGTACCTCACAAGTCACATTAATTGGTTGACCAACAGTATCTCGGCCTTTAACTACCAGAGCGTTATAAATATTAGGCATCTGGCCTGGCGGAAAGGCCACATCTAGTACCGGACCAATGATTTGGATAATACGCCCCAGGTTTTTTTTTTCAAGGGTGGAAACCCCAGAACCAGAAGTAGTAGGATTAATTCTCATAATAAATAAAAAAATATGTCGAAATTTTTTTGTGAAAATTATCGAATTCAAAATAAATGTCCATATGTCGATCGGTTAATTCAATAACAAATGGGAGTTAGCACTCCATTTTGTTGGTGCCCTCCAATCGAATCCAATTCAATCGTTTACTCTTCAATGATTCAATGAGTGAATTTTCAAACTAAACCAAGCTGTTTTTAAAAGTTAAAATGGATGAATAAAGATCTTAAGAAAGTTTTTCATTTGTCTATCATTATAAACAATCCCATCTATATCTATATTATAGAAAATATTCTATGGAATTCGAACCCAAACTCTATTTACATTACGATTCATTATTTCTATCTTATTGGCTTTTCTTTTTTTTTTTTTAGTTCAGCATATTGATTTAGATCTATAGCCTATATCGTTTTTTTATACCCTTTCATCATCATTTCATAGATGAATTACGCCTATTTTCACATCTAGGATTTACATATACAACATATACCACTGTCAAGAGGGAATTTCTTATTAGTTAGGTTAGGTATTTCGATTTCAAAAAAGATCAAAAAGAAAAATGGGGTTGCGCTATATATATGAAAGAGTATACAATAATGATGTGTTTGGTAAATCAAATACCATGGTCTAATAATCAAACATTCTGATTAGTTGATAATATTAGTATTTAGTATTAGTTGGGAAGTTTGTGAAAGATTCCTGGGAAAAATTTCATTAACGCCCAATTCATTCGTGTCGAGTAGACCTTGTTGTTGTCAGAATTCTTAATTCATGAGTTGTAGGGAGGGATTTATGTCACCACAAACAGAGACTAAAGCAAGTGTTGGATTCAAAGCGGGTGTTAAAGAGTACAAATTGACTTATTATACTCCTGAATATGAAACCAAAGATACTGATATCTTGGCAGCATTCCGAGTAACTCCTCAACCTGGAGTTCCGCCTGAAGAAGCAGGGGCCGCGGTAGCTGCCGAATCTTCTACTGGTACATGGACAACTGTGTGGACCGATGGACTTACCAGCCTTGATCGTTACAAAGGGCGATGCTACCACATTGATCCCGTTCCTGGAGAAAAAGATCAATATATCTGTTATGTAGCTTACCCTTTAGACCTTTTTGAAGAAGGTTCTGTTACTAACATGTTTACTTCCATTGTAGGAAATGTATTTGGATTCAAAGCCCTACGTGCTCTACGTCTGGAAGATCTGCGAGTTCCTCCTGCTTATATTAAAACTTTCCAAGGCCCGCCTCATGGTATCCAAGTTGAGAGAGATAAATTGAACAAGTACGGTCGTCCTCTGCTGGGATGTACTATTAAACCTAAATTGGGGTTATCTGCTAAAAACTATGGTAGAGCGGTTTATGAATGTCTTCGCGGTGGACTTGATTTTACCAAAGATGATGAGAACGTGAACTCCCAGCCATTTATGCGTTGGAGAGACCGCTTCTTGTTTTGTGCCGAAGCAATTTATAAATCACAGGCTGAAACGGGTGAAATCAAAGGGCATTACTTGAATGCTACTGCGGGTACATGCGAAGAGATGATGAAAAGAGCTATATTTGCTAGAGAATTGGGAGTTCCTATCGTAATGCATGACTACTTAACAGGAGGATTCACCGCAAATACCAGTTTGGCTCATTATTGCCGAGATAATGGCTTACTTCTTCACATTCACCGTGCAATGCATGCAGTTATTGATAGACAGAAGAATCACGGTATACACTTCCGTGTACTAGCTAAAGCGTTACGTCTGTCCGGTGGAGATCATATTCACTCTGGTACCGTAGTAGGTAAACTTGAAGGAGAGAGAGACATTACTTTAGGCTTTGTTGATTTACTGCGTGATGATTTTGTTGAAAAAGATCGAAGTCGCGGTATTTATTTCACTCAAGATTGGGTCTCCCTGCCAGGTGTTATTCCCGTGGCTTCCGGGGGTATTCACGTTTGGCATATGCCTGCTCTGACCGAGATCTTTGGAGACGATTCCGTACTACAGTTTGGTGGAGGAACTTTAGGACACCCTTGGGGTAATGCGCCAGGTGCCGTAGCTAACCGAGTAGCTGTAGAAGCATGTGTACAAGCTCGTAATGAAGGACGTGATCTTGCTGCTGAGGGTAATGAAATTATCCGTGAAGCTTGCAAATGGAGTCCTGAATTAGCTGCCGCTTGTGAGGTATGGAAAGAAATCAAATTTGAGTTTAAAGCAATGGATACTTTGGATAAATAAAAATAAGGAAAATGTAAAGTAATTACTCTCCGTTCTCTTAATTGAATTGCAATTAAACTCGGCCCAATCTTTTACTAAAAGGATTGAGCCGAATACAAAGATTCTAGCGCATTGCACGTATTTTGGATAAATACACATATCTCTAGATATAGAAGATTTTAAATAGAAATATAAGACTCGAATTTTTCTATTGTTGTCTTGGATCCACAATTAAACCTATGGATCCTTGGGATTGGTATATTCTTTATATATCCTGTAGTTTCCCCGAATCAAGCGAAGTATCATAAATCTTTCGACCCATCCTGTATATTGTCTTTTTCGTTCCGTGTTGGAATAGAGTCTTAATTTATTACTTGTTATTAGACGAGATTTTACGAAAAAATGCGTTCTAGGAAAGAACAAACATTTCTTTTTTTGTTCGATGCGAAGAGACAGAGGAAAAGCCCTTTTTATCATTCTATTTAAGAATAAAAAGGGATTCCATCATATTCATATTTATAGTGAAGTCTTATCCCCGGATTTCCACAAAAGAGAGTCCCTAATCACACTTCCTATTAGTAGTGATTGAATTTCTATGTTTAGTTTGATAGGAAATCAGATATTCAAATAAAAATAAAGAATTGTGGATCGAATGACTATTCATCTATTGGATTTTTATACAAATAGTACAAATAGGGGGCAAGAAAACTCTATGGAAAGATGGTGGTTTAATTCGACGGTGTTTAAGAAGGAGTTAGAACGCGGGTATGGGATAAAGAAGTTAACGGACAATCTTAGTCCTTTTGAAAATACTAGTGAAAGTGAAGATCCGAATCCAAAAGGTAGGGCTAAAAACATTCATAGTTGGAGGGGTCGTGGCAATTCTAGTTACAGTGATGTTGGTCATTTATTTGGCATCAAAGACATTCGGAATTTCATCTCCGATGATACTTTTTTAGTTAGGGATAGTAATGGAGACAGTTATTCTATCTATTTTGATATAGAAAATCATATTTTTGAGATTGACAGCGATCATTCTTTTCTGAGTGAACTAGAAAGTGATTTTTCTAGTTATCGCAATTCTAGTTATATGAATAATGGATCTCCGAATGAAGATTCCTTATACAATCGTTACATGTATGATACTCAATCTAGTTGGAATAATCACATTACTAGTTGCATTGACAGTTATCTTCAGTCTCAAATCTGTATGGATACGTCCATTGTAAGTGATAGTAGTGACGGTTACATTTCTAGGTGCGTTTTTGATAAACGTAAAACTAGTAGTGAAGGTGGGGGGTCCAGTATACGAACCCGCGCTAAGAGTAGTGATTTAACTCTAAGAGAAAGGTCTAGTGATCTCGATGCAACTCAAAAATACAGGCATTTGTGGGTTCAATGTGAAAATTGTTATGGATTAAATTATAAGAAATTTTTGAAATCAAAAATGAATATTTGTGAACAGTGTGGATACCATTTGAAAATGAGTAGTTCAGAAAGAATCGAAGTTTCGATCGATCCCGGTACTTGGGACCCTATGGATGAAGACATGGTCTCTCTGGATCCCATTGGATTTCATTCGGAGGAGGAGCCTTATAAAGATCGGATTGATTCTTATCAAAGAAAGACAGGATTAACTGAGGCTGTTCAAACAGGCATAGGTCAACTAAATGGTATTCCCGTAGCAATTGGGGTTATGGATTTTCAGTTTATGGGGGGTAGTATGGGATCCGTAGTCGGGGAGAAAATCACCCGTTTGATTGAGTACGCTACCAATCAATTTCTGCCACTTATTATAGTGTGCGCTTCGGGGGGAGCGCGCATGCAAGAAGGGAGTTTGAGCCTGATGCAAATGGCTAAAATATCGTCTGCTTTATATGATTATCAATCAAATAAAAAGTTATTCTATGTATCAATCCTTACATCTCCTACTACTGGCGGGGTAACAGCTAGTTTTGGTATGTTGGGAGATATTATTATTGCCGAACCAAATTCCTACATTGCATTTGCGGGTAAAAGAGTAATTGAACAAACATTGAATAAAACAGTACCCGAAGGTTCACAAGCGGCCGAATATTTATTCCAGAAGGGCTTATTTGACCTAATCGTACCGCGTAATCTTTTGAAAAGCATTCTGACTGAGTTATTTAAGCTCCACGCCTTCTTTCCTTTGAATTCTAATTCACTCAAGTAGAGTGTACTAAGTTCCATTTTTTTATTTGTAGCAAACAAGTAGTTAGCTTATCGGAATCTTAGCTTATCGGAATCAAAGTAACTAAAAAGGGAGTTTTCTTTGGCGACCTAAGATCTAATTGTAGAAAGAATCAAAATCAAAAGTTTCGGATAACTTTTTCTTTATTAAATTCGAATACAAGAACAAAACACAAAGAAACGAAGAAAAAGAAAATGGATTATCATAGGTATCTTTCATGTAGATAGATGAATAAGTCCATTTATTTAGTTCTACATTCCTTGGACTTTTTCCTTATTCTATATACTCACTTAGATACTTATATCTTTAATTAAAAATTGTCAAATTGAATTAATTAATAATAACTACGAATTCATAATAATTACAATTACTAATTATAATTAGTATAAATATAACATATGATATTAAAAAAAAATAAGAACAGGTACAAATAATAAACCGAGGTACCCCATTTTATGACAACTTTCAATTTTCCCTCTATTTTTGTGCCCTTAGTAGGCCTAGTATTTCCGGCAATTGCAATGGCTTCTTTATTTCTTCATGTTCAAAAAAACAAGATTGTTTAGATCTGAGGGGACCCAATCTCATTCGTTTTTTTTTTTTTTTGAAAAAAAATTAGACTTGTAGCATAACATAGATATTTATTTCGGAAAATAAAATATGGTAGAACATCTGATTTCTGCCGAACATAAAGCAAAAAGCTCTTATGCCTGCAGAAAATGATCTATAGGTAACTGAATTCTAGCCAGTTTCAAATAGATCAGGATCGCCGGATGCCTAAAATGTAAAGTGAGTCGATCTATATGTATATCAATATGTATATTGGGATTATACGAGGGGTATGTTATTATTTTAGATCTAAACAAATTTGATGAATTACCCCTAAAAGTTCCCATTAAACTAGTGCTAGTTCACACCAAACTAGTGCTAGTTAATGAAAGCGGATTCGGAAACAAAAAAAGTAAAGTCAAAATCATTTGGGGTATTCTCTCAATTTCAATAAAATGCAATCGGATGAAGTATGAGTTGGCGATCAGAACATATATGGATAGAACTTATAACGGGGTCTAGAAAACTAAGTAATTTTTGCTGGGCCCTTATCGTTTTTTTAGGTTCATTAGGATTCTTGTTGGTTGGAACTTCCAGTTTTCTTGGTAGGAATTTGATATCTTTTGTCCCGTCTCAGCAAATCATTTTTTTTCCACAGGGGATCGTGATGTCTTTCTACGGGATCGCGGGTCTCTTTATTAGTTCCTATTTGTGGTGCACAATCTCCTGGAATGTAGGTAGTGGTTATGATCGATTCGATAGAAAGGAAGGAATAGTGTGTATTTTTCGTTGGGGATTTCCTGGAAAAAATCGTCGCATATTCCTCCGATTCCTTATAAAAGATATTCAATCCGTTCGAATAGAAGTTAAAGAGGGTATTTATGCTCGTCCTGTCCTTTATATGGATATCAGAGGTCGGGGGGCTGTTCCGTTGACTCGTACTGATGAGAATTTGACTCCACGAGAAATTGAACAAAAAGCCGCGGAATTGGCCTATTTCTTGCGCGTACCAATTGAAGTTTTTTGATTTTGAAAAAAGGAACTGGGCTGAAGAACGAATGCTTTCTCAGCAGGAGGAAAAAAACGCAAGAATCCTGTTTTCTCTATAACTAAGTGTAGATGGAGATAAACAGATGCAGATAAACAATATCTTGTAAATTCTTTTTTTTTTTTTTCAATCGACCTTTTATCCTTTCATTTGTGTTCTTTACTACCCAATAATGGGTTTTCTTAATAATGATAACTGGCCTTTTTCTGTCTTGTTTTGCCGCTCATTTTTTTGACCATTACAATAGATTTCTCTCAATTATTCTATTCTTGACTATGGCGAATCGTTGGAATTTTTTTGAAATATTGGATATTTTGATAGAATAAGGGGTTCTTTCGTCCCAAAATATCAATAATATTCATTCCTGAAAGTACTTCTTTCGGCCATTCATCCAAAGGAGACAGTTGTTTGGAATTTGATGAATTGAGATATTTGGCAACACTATTTTTTATTATTTCTTCAGTCGAATTCGAAGTGGAGTCTTAGTCTATTTCTATATTCTTTCTAGATTCAAAACAAAATCACAAATCAAATAGATTCGTAGGTTTGATCCCTTGTCTACAACTCATGTTTGAAAGAAAGATTCGATCATATAAAGTCGACAAATGGAGTGGGTTAATTAAAAATTAACAGGCGAAAAATGGCAAAAAAGAAAGCATTCACTCCTCTTTTGTATCTTGCATCTATAGTATTTCTGCCCTGGTGGATTTCTCTCTCGTTTACTAAAAGTATGGAATCTTGGGTTATTAATTGGGCGCATATCGGCCAATCCGAAATTTTTTTGAATGATATGCAAGAAAAAAGTATTATAGAAAAGTTCATAGAATTAGATGAAACCCTCTTCTTGGAAGAAATGATCAAGGAATACTCGGAGACATATCTACAAAAGTTTCTTATAGGAATTCACAAAGAAACGATCCAATTAATCAAGATACACAACGAGGATCATATCCATACAATTTTACACTTCTCGACAAATATAATCTGTTTTGTTATTCTAAGTGGTTATTCTATTTTAGGTAATGAAGAACTTGTTATTCTTAATTCTTGGGCTCAGGAATTCCTATATAACTTAAGTGATACAGTAAAAGCCTTTTCGATTCTTTTATTAACCGATTTATGTATCGGATTTCATTCACCCCACGGCTGGGAACTAATGATTGGTTCTGTGTACAAAGATTTTGGATTTGGTCATAATGATCAAATCATATCTGGTCTTGTTTCCACTTTTCCGGTTATTCTCGATACTATTTTTAAATATTGGATTTTTCGTTATTTAAATCGTGTATCTCCATCACTTGTAGTTATTTATCATTCAATGAATGATTGATAAATGATCAACCAATATTAATCCAATTAGAACGTTTCTTACTTTGTAGTTCTACATAAGTATTAAAAACATTCTATCCGGGGGGTTTTCATACTATTTTTATACTATAGTATTCCAGTAAAATGATTCCAATAAGTAGCAGAATCGTGGATAGGAAACTATACTAGTGACCTACCCAATTTATTGTAGAAATTTTCAGACCAATGATTAGACCATGCAAACTAAAAATACTTTTTCTTGGATAAAGGAACATATTACTCGATCCATTTCCGTATCGCTCATGTTATATATCATAACTCGGGCACCCGTTTCAAGTGCATATCCCATTTTTGCACAGCAGGGTTATGAAAATCCACGAGAAGCGACTGGGCGTATTGTATGTGCCAATTGTCATTTAGCTAATAAACCCGTGGATATTGAGGTTCCACAAGCAGTACTTCCTGATACTGTATTTGAAGCAGTTGTTCGAATTCCTTATGATAAGCAAGTGAAACAAGTCCTTGCTAACGGTAAGAAGGGGGGTTTGAATGTGGGGGCTGTTCTTATTTTACCGGAGGGGTTTGAATTAGCTCCTTCCGATCGTATTTCTCCCGAGATGAAAGAAAAGATAGGAAATTTATCTTTTCAGAGCTACCGCCCTAATAAAAAAAATATTCTTGTAATAGGGCCTGCCCCCGGCCAGAAATATAGTGAAATCGCCTTTCCTATCCTTTCCCCCGACCCCGCTATTAAGAAAGATGTTCACTTCTTAAAATATCCTATATATGTAGGAGGAAATAGGGGAAGGGGTCAGATTTATCCCGACGGAAGCAAGAGTAACAATACAGTTTATAATGCTACAGGAGCGGGCATAGTAAGCAAAATCATACGAAAAGAAAAAGGGGGATATGAAATAATCATAACAGATCCATCGGATGGACGTCAAGTGGTTGATATTATCCCTCCAGGACCAGAAATTCTTGTTTCAGAGGGTGAATCCATCAAATTGGATCAACCATTAACGAGTAATCCTAATGTGGGTGGATTTGGTCAGGGAGATGCCGAAATAGTACTTCAAGATCCATTACGTGTCCAAGGCCTTTTGGTCTTCTTGGCATCTGTTATTTTGGCACAAATATTTTTAGTTCTTAAAAAGAAACAGTTCGAGAAGGTTCAATTGGCCGAAATGAATTTCTAGACTCGCGGATTTATCGACATCAGGTTCGTAAAAAGAACAAAATTCTTGTTGTCCATTCTGTATGATCAAAAAAAATCAATTTTGAAAAACCTTTTATTTACTTGCTCTTTTTCTACGAACTCCGGAGACTACCTTGTAGCGCACTCTTAGTCATAACGCACTCTTAGTTATAGATAGGTAGATTTTTGTTTGAAGAAGACTATTTTATTTGACTTTATGGCTTTACCGCCTTTTCTTTATTCAAATTGAATTGACAGGACCATGTTACTATTGCCAGATTTCAATGCCATAAAATTTGGATGGAGATTAGCATAAATAAGCGGGTAATCGAACCAACTAGAAGTGTGGGGAACACAAAATTCTAATTCTAGGAGGCATTATTTGTTTTGTCTTCCTAGTCTTCGACACAAGAAAAGGAATTTTCTAAACCCCCTTTCTTGTGTCGAAAGAGGAATTTGTTTGTCAAAAACTCCTAGTCTTGTTTTCGGTTTTCCAGATGTATCGAAACTTTACTTTTTTTCGATTTATTACGTACAAAAAAATATATAAAATAAAGTAGTGGACAAAAAAAAATAAAACTTAGTCAATGAACTTTCCATTGAGATACTAAAATAAAAAAAATATAGGGATAATATAGGGTAAGAAAGAATATAGAAAGTATTTGTGCGAGATAAAATTGACAGAAATAGAATCTGCAGAAATATAGAATATATATTTCTATTCTAATTATTATAATCCAGGAAATTGAGTGATTCCCTCTTTGTTTTAACTTAGAAAGTACCTATAGATACTATCAAGATCAAGGAAGAGATGTTCTGAATCAACCAATGAAGTTCATTTTTCAAAAGCATCATCAGAAAAAAGAGAACGGAGTTTTTTAAACCAGCAGAAAAGGAAATCCACTTTGTCATTTAGACAAAAAAAGACTCTGATTCTTAAGAACCCAACGGGCCCTTTCCCCTCGAATCACACAAACTAAAGAAGGGAATCCCGTTGAGTTCCTACGCTTTCATGTCTACAACTCCATTCATCCGATTCCTACAGGGATGAACCTAATCCGGAATATGAACCATAAAAGAAAATGCCTACTAAACCGATCACAAGAATACCAGTTACAGTACCTATTATCCAAAGAGGAATCCTTCCAGTAGTATCGGCCATTTACTCCACTTCCCTCCAAATTTCATCAAGTGGTCGTGCTAGAGACATAAACAGTCAGGGATAATTATGAAATGAGATCCTTCCGAACGGGCTAAGAGAATGCCTAGAATTATTATTTTTTTTCTTTCATTTTCCTAATTAAAGAAATAATTGGAAAATAAAACAGCAAGTACAAAAATGAGTAATAACCCCCAGTAGAGACTGGTACGATTCAATTCAACACTTTGTTCATTCGGGTTTGATTGTGTCATAGCTCTATAATTTGGGATTAGGTTTATCGTTGGATGAACTGCATTGCTGATATTGACCCCAAAAAAAAGACGGTAGGTACAGCTAGGCCATGAACAGCCAACCATCGTACTGTAAAAATTGGATAGGTTCGATCTATAGTCATTTGATTAGGGCCTCCTAAAACGATCTACTAAATTCATCGAGTTGTTCCAAAGAATCAAAACGGCCAGTTATTAATGGAATTCCTTGTCGGCTCTCTGTGAAATACTCGTTTGGCCGAGGGCTTCCAAATACGTCGTAAGCTAAACCGGTACTGACGAATAACCAACCCGCAATGAATAGGGAAGGTATAGTAATGCTATGAATGACCCAATATCGAATACTGGTAATAATATCAGCAAAAGAACGTTCTCCTGTGCTTCCAGACATGCTCAGCTCCACATATTCTTGTACAGTAAAAGGGGATCGATTCCGTAAAAGATGAGATCAGTAAAAGGCAATCACTGAAATAGGATCTTTGTAGGATCGTCAATATTGTACCAAGGGCATCTTTAGAGTATACCGAATCAGTATAGCTATGCTTCTTCTGACACAGCAACGCAATTTAAATCAGTATCGAAAGGAAATGCTAAATAATTTATTTTTTCTTTTCCTGTACCTGTTGATGTAAAATGATGCTGTATTTAATATAAAATTCTTACAATGAAAGAGATTATCATATTTACACAATTCAATTTTAAGTGGATGCGAGATCTAGAAATTTCTTTTTCATGGTTGTAGAGGCAGTTTTTATTCGAATCCCCCCTTTTATTTTAAGGAATTTTTTCATTGTCCGGAAACAAGTATGATTGGATGAAAGAAAGTGAAGAAAAAAAAAAAAAAAAATTGGAATCAACAGTTGTAATGAATTGTTGGATTGGATCTCAATCCAAATTTGGATCTAGCTACAAGGAAGAGGCTTTATTTGAAAATAGCGAACGAAAAAATGGAAAACATAGTATTCCATAAAAATGGAATTCAAAATTTAAAAAGAGTTTCGTTTTTGAATGAAGTTACACGATCCAGTTCGTTTATTCTCGACGACTTGGTTGATAGGAATCCCGAGATGGCTAGATCTTAGAAATGAGGAAGCGTTTTCATTTTATATGCCTGTCACTTTCTCTTTGTTCGTGCTGTCTATAATGATAGATGAATCAAAAATTGCAATTGAACTTATTCTTTCAATTGGTATTTTTGTATATCTTCCTGTTTTAGGAAAATGGAAACTTAGGTAAATGCTTTAGAAACATATGTATAAAAATACCAGATTTCATTTAGCCCCTTCATGCTTACTATAACTAGTTATTTCGGTTTTCTACTAGTGGCTTTAACTATAACTTCAGCTCTATTTATTGGTCTGAGCAAGATACGACTTATTTAAAATTTCTATTTGAAAGAAACAATTTAGAAAGGAAATCCTTCTGTGAGATTTTGTGTATTCTAGAGTCACTTACCTTGTCAATTCTCAATTCTTGGTCATTGAGATTCACATGAATTCGGATTAATATTTAGGTATAGATATTACCGCTTTTTTTCTCCTTTTCAAAAAAAATTGAAATGATTGAAGTTTTTCTATTTGGAATCGTGTTAGGTCTAATTCCTATTACTTTGGCTGGATTATTCGTAACTGCATATTTACAATACAGGCGTGGCGATCAGTTGGACCTTTGATTAATTCACGTTTGATTGGCTTCCTCCTTTCTTTAATCCACAGGAGGTCAAATTCTAATTGTTGTGCAAGCAACTGAATTCATTTCAGTTTAATTGGATCCATCCATGAAGAAAAAATCACGCTCTGTAGGATTTGAACCTACGACATCGGGTTTTGGAGACCCACGTTCTACCGAACTGAACTAAGAGCGCTTTCTTATTCAGAATAGAAAAGAATGTAAAGAAAAGATTCTTTTTTTTTAAACGAATCCATTTTCATTTTATATGCATATATTCTATAGTTTCATAAAAATGAACGATTCCGCGCAACGCAATTTGAATCGATCTCGATTGATTCCTGGTTACTGCTCAAAGGGGCAGTAATAGGTAGGGATGACAGGATTTGAACCCGTGACATTTTGTACCCAAAACAAACGCGCTACCAAGCTGCGCCACATCCCTTCAATTGTTCTACAGTGTAATTGTAGAGAATTCCTGTCTTGTTTTCCACATCCCTATTTCCTGCATTTAGAAACGCAGTTTTCCGCCCATTTCCTCTTTTTTTGGCCTCATTTAACATATTTAACATATAATAATAAGAAAAGGAAATCTTACGGATCGTTGTACATTTCAATTGGAATTAGGGATTCCGTGTACAACTCTAAGTGGCCCTTAACTACATATGCATCTGATCATCTATGCATTATCTTTATGTATTAAAATAAAAAAAGGAGGTTTTTCAATGCGAGATCTAAAAACATATCTCTCCGCGGCCCCAGTACTAAGTACGCTATGGTTCGGGGCTTTAGCAGGTCTATTGATAGAGATTAATCGTTTTTTCCCCGATGCGTTGACATTCCCCTTTTTTTCATTCTAGCTATTCACACCGGAAGGAATAAAGAAGATTAGAAATAAAATCAAATATCTGTGACTAATCCCCCCTTTTCTCTTTTTTCCCTTTTTTCTAATTTTTAGAATAAGGGACGAAAGAGAAAGAATAAAAGTGGATTCAACGTCTGCGAGACTCAGGCTCAAATTCGAATTAAACGTGGGAGTAGAGTAGGAAAGTGGGGGTCTAGGGCAAGAATACAAGATCTTTAACTGCCCTTTGGGGTTAAATAGAGTTTCAAACTCATTGTCTTACTTATTATTTACTATGACTTTGGGCCGTGCTTTGATTTAATTAATTTTTATCTTTTTCTTTTAAAGTTGGATTTCCAGTTAATAACTTCTATTTTTTCCTTCCTTTCTTTTTCTTCATTTTGAATTAAAATAGAAGAGTTGAATAAATCAAAAATCCAAAGGAGGTTCATGGCCAAGAAGAAAGATGCGCGGGTAACGGTAATTTTGGAATGTACCAGTTGTATACAAAACGGTGTTAAGAAGGTATCAAGGGGTATTTCCAGATATATTACTCAAAAGAACCGGCACAATACGCCCAATCGATTAGAATTGAGAAAATTCTGTCCCTATTGTTACAAACATATGATTCATGGGGAAATAAAGAAATAGATTGAACCAAGTATGTCTTATCCTTGAAAGGGGAAAAATGACATTATATAGAACACATTGAAATATAAATAGAAGATATTGCATTTAAATAAAAAGAATCCTATTTGGATTTAAAATGTTGGAGTTAAAATGACAATTAAGAAATAGGATTTTCGGGATAAGAAAAAAACTAAACAAACAAACCATGGATAAATCCAAGCGACCCTTTCTTAAATCCAAGCTATCTTTTCGTAGGCGTTTGCCCCCGATTCAATCGGGGGATCAAATTAATTATAGAAACATGAGTTTAATCAGTCGATTTATTAGTGAACAGGGAAAAATATTATCTAGACGAGTGAATAGATTGACCTTGAAACAACAACGATTAATTACTATTGCTATAAAACAGGCTCGTATTTTATCTTTGTTACCTTTTCTCAATAATGAAAAACAATTTGAAAGAATTGAGTCGACCACTAGAACTACTGGTCTTAGAACCACAAATAAATAGGCTTATTTTTTGTTCACTTCAATCAGAATTCCAATCCGAACTCAAAGATGGATTGGTGTTTTATTTGACAAATCTTAGAATCCAAATTTTTATGTCGTAAAAAAAAAAGATTTTTTTATTGAACGTGTTCATTCATTTTGACTACTTTAAGCGCATTTCTCGGAGTAATTTTGACTCAAACTCCACCCTCCCGGAGTTCATTCTCCGGGGAACCCCATTTAAATTTTTTCGGTGTATTCTTTCCAATCCACTTTTTCTCTGATTTCGTTGGAAATCATATAAAGACAATTCCTATTTGATATAGCTATTTGGGCCAGTATTTTACGATTAAGAAGCAACTGCCTCTTATATAGATCATGTATTAATTTACTATAACTATAGGATACTCCCTTTTCTCGAATTACTGCGTTTATCCGAGTGATCCACAAACGACGAAAATTTCTCTTTTGCTTATCCCTATCCCGATGAGCCGAAACCAAAGCTCTTATTTTCTGTTGAGTAATAGTTCGAGTAAGTCTTGAATGAGACCCTCGAAAACTTGATGCAAATAAACGAATTTTTGTTCTACGTTTCCGAGCTATATATCCGCGTTTAACTCTAGTCATTGAATAAATAAAATTTTGACAAATAACTAATTGATTTTTTCTTTCAGTTATTATTTTTCCCGTCCTGGCTTATTAATAACCAAACGGATTTTTCCAATGTATAAAATAAAAATTCCAATGGCTTTGGCTACTATAACCTTCCCGACCACGATTTTTTGTTATTTTACTGCGAAATATGAAAGAAATAATAAATTTTCTTTTGCTAGGTGTCAAAAATCTAGTAAAAAAAAGAAATAGAAATTAAATGAATAAAGAAATAGTGGGTTTCCTCGTTTCTATGGTTACTTCTTAAACGGTGAGGTCTTCTCTATACACCGGAGCCTTTGGCTTCATTTAATATTTCATCAATGTTCTTTGTAACTTGTATAGTTCACACCACACTCTTTGGCTCTACCCACGAATTATCCAGTAATAGGTCTTTCACAAAGAGACCCACCTATACAGTAACGATATTTAATTATGAAAGTTAGCTGTGTAGCTGACCCTCGTAGTCCGTTCTTGACCGAGCGAGAGCTTCATTTTTCTTTTTTTTTTTTATTTCAATAAGATTTTTCCGCTTAATGGATAACCATTTGTTACCAATGGAGAATTTTTTCTCATCTTAAATTCAGATGATTGGATTTGCACCAATGGAAACCATAAACTTTATACACAATAGAAGGATAGATTTGCTTGTTTTTAGATATTGAATGGAGTCCCTTCTTCCATTCTATCCTATTCACTGGTACTGATCATTCATACTGGAAGCGGTTTTCTTTCCTTTTTTGTGTCAGCCCATGATCTAAACGAGTCGCACATACACCCTAGTACATGTTCCTCGGCGCTGAGGACATCCCCGAAGGGCGGGGGATTTCGTGACATTTCGAATGGGCTGTCTTGTATTTCTAATAAGTTGTTTAATAGTTGGCATGTTGAGTCATATACATAATGGGCTGGTTTAGATTGATCCTAACCGGATTTTTTTATTTAATATTTATATAGTCAACTCGTAGATAAAATATCAAATCACAGATTTGCACAAAATCCATTTTTTTCATTCAACTGCTACAAGATCAACAATTCCATAAGCTTGGGCTTCTGTTGCTGACATAAAAACATCTCTTTCCATGTCTTCAGATACAACCCATAAAGGTTTGCCCGTCCTTTGTACATAAACCTTTGTGAGGGTTTCGCGTAGTTTCAGCAGTTCTTCCGCTTCCAGGATAAATTCTCCCGTTTGTGCTTCATAAAAAGAACTAGCAGGTTGATGGATCATTACCCTGATAATAGTTCTGTCCGATGTGATGAAAGAAACAGAAAAGAAAGATAAATAATAATAGGAAAAAGGATAGAATTGAACAACCGTACGGGCATTATCTTTTATGCATTGCATACGGCTCTATAATCAAATTGACCCCTATTTTCCCGTTCAAGAAAGATAAAAATAAAATCTATCAACCCCAGGTGGGTAAATGATCAAAATGCCGCCCTTCTTTTTTTCGTAGAAGTTCAAAAATACTATGATGGCTCCGCTGCTTTCTATTTTAAAATGGATTCTTTTTTTTATCTTTGATTCAGCAATCCCAAAGTTTCTTTTTGAGCTAACAAAAAAAGACAAATTTGGTTTTTTCGCACTCTTTTTTTATAACTTAAAACTTAAATATTGTTAAGAGCCCATCGGTGTGAAAACAAACAAGTTTGTGACGCTGAATTGGACTTCCGATAGATAAGAGAAAGTCGGAAATATCTTTTATCTCATACTACTCTCTCGATACATAATCAAATCTTTTGAAAAAATGAAAAAAAAAAGAATTTCATATCGAATTCAAAGTGCCATGCTATTATTACTTAATATTCATATGGCGAAGGCATAGTTTTCTTTTTTCTCTCAAATAAAAAAACTTCATTGGCGCCAAGCGTGAGGGAATGCTAGACGTTTGGTAATTTCTCCTCCAACCAGAATAAAAGATCCCATTGACGCGGCCAATCCCATGCATATTGTATGGACTTCTGGTCGTACAAATTGCATAGTATCATAAATGGCTACTCCGGGTATTACCCATCCGCCAGGGGAGTTTATAAATAAATAAAGATCTTTGGTCTCATCCTCAATACTGAGATATACCATAAGACCAATAAGTTGATTCGAGATCTCGCTATCAACCTCTTGGCCTAAAAAAAGTAATCTTTCTCGATAAAGTCGGTTGAGTAGGGTAAAATTTTATCCCTTAGGAACCGTACATGCACCTTTTGATGCATACGGTTCAAAAAAATGGCGAAGAAAAGAATCAATGTATAGATTCCAGTCCTCTTTCTTTTTTGCGTTTTTCTAACTTTTTAATATTTAATAAAAGGGTTTTTTATTCTATTTTTCAATAAAGATGAATTTTGATTTCTTCTTTGATAATATAAAAAAGGGCCAATAAAATAAACTTATCGAATTAACTTCTCATTGATGTATTCTTTCATCGAAATTTAATCCAAATCACGATGATATTTTCTTGTTCCTGAACGGGCCTCTTTCATCTTTTTAGGTTTATGCTCTACTCCGGGTAAAGATTCGCCCGATTTTGATTTGCACATATAGGACAAACCTTCCCATCACCATTTCTTGTTGTTATTACTTTACAAATAATCATTTATGATACACGTAGTAATCATAGATATATTACCAATTGGGTTTTTCTAAACGGAGTCTGGATACTGCATTTTTTTGTCCAGCCAAAGCCAACCATAAATTAGTCTAATTGATAGAATTCTATGAATTCCCCCAAATAATGCATTTAATTGCAGTTCACGCTCCAATTTTTCGATGATTCCATTTCTCTTTCTTGGGCGAAACAGAGGATATCTCAGTCGGGGGAGAGAACGGGGAAATCCCATATGACCCAATATATCTGACAAGTCGCACTATACGTCAACCCAAGATGCATCTTCCTCTCCAGGACTTCGGAAAGGTACTTTTGGAACACCAATAGGCATGGATTGAAAGAAAAAGGAATTAAATACTATATTTCACTTTGATTTGGAAACGTAACAATATGGTTTTATTGTCTTTATTTATAATATTGATTTTATCCATAGATTAGAAAAATTTAGAAAGAAAGACAAAATAAATAAAGGAAAATTTTTTCGAATAGATCTTTCTAATGATAAATGAAGGATGGACACATTTACTCATAGAAAATGGTATCAATCCACCATTGCATATTGGTACTTATCGAGTATAGAATAAATCTGCTTCTCTTTATTCTTACGAACAGAATTCTTCCATTATTACGAATATAATATAGAATCATAACCCTTGTTAAGAAATAATCTACTGAACAGGGGAAGTCTATAGGATAGTCATAGTATAACCTTTCCAATGCAATAAAGTTACGTAGTGTCTATTTTTCTTCGATAAAGGGGTATTTTCCATGGGTTTGCCTTGGTATCGTGTTCATACTGTTGTATTGAATGATCCCGGCCGATTGCTTTCCGTTCATATAATGCATACAGCTCTGGTTGCTGGTTGGGCGGGCTCGATGGCTCTGTATGAATTAGCAGTTTTTGATCCTTCTGACCCTATTCTTGATCCAATGTGGAGACAGGGTATGTTCGTTATACCCTTCATGACTCGTTTAGGAATAACCAATTCATGGGGGGGTTGGAGTATCACAGGAGGAACTGTAACAAATCCGGGGATTTGGAGTTACGAAGGTGTAGCTGGGGCACATATTGTGTTTTCTGGCTTATGCTTTTTGGCGGCTATCTGGCATTGGGTCTATTGGGATCTAGAAATATTTTCTGATGAACGTACAGGAAAACCCTCTTTGGATTTGCCCAAGATCTTTGGCATTCATTTATTTCTCTCTGGGGTGGCTTGCTTTGGTTTTGGTGCATTTCATGTAACAGGTCTGTACGGTCCTGGAATATGGGTGTCCGATCCTTATGGACTAACGGGAAGAGTACAGCCTGTAAATCCGTCGTGGGGCGTGGAAGGTTTTGATCCTTTTGTTCCGGGAGGAATAGCTTCTCATCATATTGCAGCAGGTACACTGGGCATATTAGCGGGTCTATTCCACCTTAGCGTTCGACCGCCACAACGTCTATACAAAGGATTACGTATGGGAAATATTGAAACCGTACTCTCTAGTAGTATCGCGGCTGTCTTTTTTGCAGCTTTTGTTGTTGCTGGAACTATGTGGTATGGTTCAGCGACTACTCCCATCGAATTGTTTGGTCCCACTCGTTATCAATGGGATCAGGGTTATTTCCAACAAGAGATATATCGAAGAGTTAGCGCCGGGCTAGCCGAAAATAAAAGTTTATCAGAAGCCTGGTCTAAAATTCCTGAAAAATTAGCCTTTTATGATTATATCGGCAATAATCCGGCAAAAGGAGGATTATTCAGGGCAGGCTCAATGGATAACGGAGATGGAATAGCGGTAGGATGGTTAGGACACCCTATCTTTAGAGATAAAGAAGGGCGTGAGCTTTTTGTACGTCGTATGCCCACTTTTTTTGAAACATTTCCGGTCGTTTTGGTAGACGGCGACGGGATTGTTAGAGCTGATGTTCCTTTTAGAAGGGCAGAATCCAAGTATAGTGTTGAACAAGTAGGTGTAACCGTTGAGTTCTACGGTGGCGAACTTAATGGAGTCAGTTATAGTGATCCTGCTACTGTGAAAAAATATGCTAGACGTGCTCAATTGGGTGAAATTTTTGAATTAGATCGTGCGACTTTGAAATCCGATGGTGTTTTTCGTAGCAGTCCAAGGGGTTGGTTTACTTTTGGGCATGCTTCGTTTGCTTTGCTCTTCTTCTTCGGACACATTTGGCATGGTGCTAGAACCTTGTTCAGAGATGTTTTTGCCGGCATTGACCCAGATTTGGATGCTCAAGTAGAGTTTGGAGCATTCCAAAAACTTGGGGATCCAACTACAAAAAGGCAGGCAGTCTGATACAAGACCACTTTGGCATTTTTCCCCTCTATTTTCTTTTTGGGGGGATTTTACATAGAGTACCGGAGTTAATTTGAATCACCGCTTTTTTCATTTTTGTTCTTTCAAGATGATTCCCAAAAAGAAAATGAAAAAAAAAACGAACAAGTAGGAAAGCTATAATTGTAAACCACGATCGAATTTATGGAAGCATTGGTTTATACATTCCTTTTAGTCTCGACTCTAGGGATAATTTTTTTCGCTATTTTTTTTCGAGAACCGCCTAAAGTTCCAACTAAAAAGATAAAATGATTTTTCATTATCTCAATTGAAGTAATGAGCCTCCCAGCATTGGGAGGCTCATTACTTCAACTAGTCCCCGTGTTCCTCGAATGGATCTCTTAGTTGTTGAGAAGGTTGCCCAAAAGCGGTATATAAGGCGTAGCCGGTAAAACTTACAAGTAAACCAGATATAAAAATGGCGACTAGGGTTGCTGTTTCCATTATGATTATATAATTTCAAGATCCCAATGTATCTATCATAAGATCGTTTATTTACAACGGAATCGTATACAAAGTCAACAGATCTCAATGAATAGAATAGGATTTATGGCTACACAAACTGTTGAGAACAGTTCTAGATCGGGTCCGAGACGAACTACTGTAGGGAGTTTATTAAAACCGTTGAATTCGGAATATGGTAAAGTAGCTCCCGGGTGGGGAACGACTCCATTGATGGGTGTCGCAATGGCTCTATTTGCAGTATTTCTATCTATTATTTTGGAGATTTATAATTCTTCCGTTTTATTGGATGGAATTGCAATGAATTAAATCTATAAGGATCACAAAGTCCTGGCTTTTTGAATAAAAAATAAATCAGTTATAACTCAAATTTATGGCTTATTCTATTTTGGTAGTTCGATCGTGGAATTTCTTTCTTTCTGTATTTCCGGAATATGAGTGTGTGACTTGTTATAATTGATTCTATTGATAGTACAGAGGCTAGATCTGTCACCTTGATAAAGATGGTTCTACTTTGTCGGATATTTATTCGAGTATCTGGAACACGAACTATATGAACTAGATTAAGAAATATTTGAACTATGATTCATACTAAATATTTGACCTCGTATCCGGCGGCAAAAAAACTGCAACCCGTTTGAAAAAAGAAAAATCTTTCTTTTTTTTTTAATCATTTTTTCTAATTCATGAAATACGCGATCAACCAAGATCAACTAAGGGTTCTTACTCAGAGAATCCTTGGGTTAGCTTAGGATTTTTTATTAAATCGTCGTGGTTCGAGTATGAATCTGAGGTTTTAATCAATTCATAGGGTCGTAACAAGAGAATTCCTATTAAATCAATAATAAAGAAAGGAAAAAGCCGTATTAGAGACAAAAACAAATTAAAGAAAAAGAAATAGGTTAAAGAGAAGATTCAAGAGGCCCGTAAGAATCAACATAAAGACGGTTGAGCCGACTTGATATTTTGGTATTATCACCATAAAGAAGAGCTTTCATATTTTTTTATCCTTTCGTACATTTAGAGAAGATAAGAAGTTTCAAACTTTCTATTCCATATTTGACTATTCTTTTTTTTTTTTAGGTGTTTTTGCTTGAGCTGTACGAGGTGAAAGTCTCATATACGGTTCTGAGGGGGGGATTTTCACCTATCTCAATAAAGTCTATGATTGGTTCGAAGAACGTCTCGAGATTCAGGCGATTGCAGATGATATAACTAGTAAATATGTTCCTCCCCATGTCAATATATTTTATTGTTTAGGGGGAATTACGCTTACTTGTTTTTTAGTCCAAGTAGCTACAGGGTTTGCTATGACTTTTTACTATCGTCCGACCGTTACTGAAGCTTTTGCCTCTGTTCAATACATAATGACGGAAGCTAACTTTGGTTGGTTAATCCGATCAGTTCATCGATGGTCAGCAAGTATGATGGTCCTAATGATGATTCTACATGTTTTTCGTGTGTATCTCACTGGTGGATTTAAAAAACCCCGCGAATTGACTTGGGTTACAGGTGTGGTTCTAGCAGTATTGACCGCATCTTTTGGCGTAACTGGTTATTCCTTACCTCGGGACCAAATTGGTTATTGGGCAGTGAAAATTGTAACAGGTGTACCTGACGCTATTCCTGTAATAGGATCGCCTTTAGTCGAATTATTGCGCGGAAGTGCTAGTGTGGGACAATCCACCTTAACTCGTTTTTATAGTTTACACACTTTTGTATTGCCACTTCTTACTGCTGTATTTATGTTAATGCACTTTCCAATGATACGCAAACAAGGTATTTCTGGTCCTTTATAGAGAAGATATAGAATAGATATTTGCAATCAATCATTTATCACTTAGAGGAGGAATGATAGGATTTTATTGCTACAAGTATGGATTATTGAAATAATAAGACATGGATTTGGATATTTCCCTTCAACCAATCGTGTCAAATAAATAATATTGTGTAGTTGAAGGGAATTCTCCGAAGAGAAAATGGATTATGGGAGTGTGTGACTTGAATTATTGATTGGTCTGTGTAGATATACGTCTGCCACATCGGAATTCACAACCAAATGTGTCTTTGTTCCAACCACTGTGTAACCTCTATACAGAAGATAGGATAGGCTGGTTCGCTTAAAGAGAATCTTTTCTATGATCATATCCAAATCCTGTTGTACATGAGTAGGCTCCGTAAGATCTAGTATAATTAATTTGCCACTTAATACTTACTTAAATACTTAAAATTGAATAGTATGGAAATGCATTCATTTCCTTTGCATTGATATGATTGATAATACTATCGGGGTGAAACAAGAGATCTAAAGAAAAATAAAATTTAGGCTAGACTAAATTAGTAACAAGTAAACCTTTTTTTGTGTATCTCCCACTATTTTGGAGATAACATAGTAATCATAAAGTCTGAGACGACCCAGAAAGCAAAAATACTTGATCATAACCAACTTTGTAAGCCGACTTGGGTATTGAGTATTTACTTAGACTTAGAACCTAATTCTTTGCAATGGATGGTTGTAATTCCGGAAAAAGAGTCAAATTTTTCTTACATTGAATCATTCATATATGTGTAGATATAGCCAACACATAGATTTTTTATAGATTCGTTTGGTTCTTTTGAGTCTTGCTTTGCTCGAGCCGGATGATAAAAAATTATCATGTCCGGTTCCGCGGGGGGATGGATCTATAAGAATTCACCTATCCCAATAACAAAAAAACCTGATTTGAATGATCCTGTATTAAGAGCTAAATTGGCTAAAGGCATGGGTCATAATTATTATGGAGAACCCGCATGGCCCAATGATCTTTTATATATTTTTCCAGTAGTAATTCTAGGTACTATTGCATGTAACGTAGGCTTAGCGGTTCTAGAACCATCAATGATTGGTGAACCGGCAGATCCGTTTGCAACCCCTTTGGAAATATTACCTGAATGGTATTTCTTTCCCGTATTTCAAATACTTCGTACAGTGCCCAATAAATTGTTGGGTGTTCTTTTAATGGTTTCAGTACCTGCGGGATTATTAACAGTGCCTTTTTTAGAGAATGTTAATAAATTCCAAAATCCATTTCGCCGTCCAGTAGCGACAACCGTCTTTTTGATTGGTACTGCAGTTGCCCTTTGGTTGGGTATTGGTGCAACATTACCTATTGATAAATCCCTAACTTTAGGTCTCTTTTAATTTGATTCAATTGTGAAATAACACGACGTGTGTATCTAGGGAATAGTCGCTTCAAAGCGAATTCTCCCTAGATACATCTATTCAAGAAAATTTTGAATTTATTTCGAATATATGAATTGTGCTACAGATTCAACTCTTATATCTTAATTTAATTATCTTAATTAAACCCAATAGATTTAAAATTTCTTTTTTGGTAAAAAAATTGCGAAATGTTTTTCTAGAATGGCCAAAATCTCTTTTACATCTCCTAGACGAAAATGCTCCATTTGCATAAGATCTTCTTGACTCTTATTCATAAGGTCCAATAATGTATATATATTGGACCTTATAAGGCAATTATAAACTCTAGGAGACAATTCGGATTGATCAATAAAAACAGATTGCAATGCTATTTTGTTTTTTTGGACTTTATCCAATTTATCGTGAAAAGTAAAGGGGGATAAAGGAACCATATGTTGATTGTCCTCTAAAGGTAAGTTTTCTTCGTCCTTATATAAAAAGGGAATAAATAAATCAATCAAATTACGGGAGGCTTCATGAAGTGCTTCTTTCGGAGTTAAACTGCCATTTGTCCATATTTCGAGAAACAGTATCTCTTGTTTTTCATTCCCATTTCCATAGGAATGAATACTATGATTCACATTTCGAACAGGCATGAATACAGCATCTATAGGATAACTTCCGTCTTGAAAGTTATGTGGCATCTTTATAAAATATCCGCGATTTCTCTCAATTTCTAATCCAATATGCAAATTAATTGGTTCTGTCAATCTAGCTATATGTTGTGTATTGTCGACAATTTCTACATAAGGTGGTAAGATGATATCTCGAGCAGTTACATATCCAGGACCCCCAACACAAATAGACGCGTCACAAGTTCCATATAGATTACTTCTCAATACAATTTCTTTCAAATTCATTATAATTTCGTGGGCCGATTCTTGAATACCCGTTAGAGTAGAATATTCGTGGAAGACATTCTCGGATTTTGCACGTGTGATACATGTTCCTTCTATTTCTCCAAGCAAAGCTCTTCGCATCGCAATGCCTATTGTGTCGGCTTGTCCTTTCATAAGCGGAGACAGAATAAATCGACCATAATAAAGACGTTTACTGTCTGTTCTTGATTCAACACACTTCCACTGTAGTGTCCGAGTAGATACTGTTACTTTCTCTCGAACCATAGTAATAATATTTTTTTGATTGAATTATTTATTTCTCTTGTTTCTATTGAAATAGATTCACTGTTTATTTCTACACACGTCTTTTTTTCGGAGGTCTACAGCCATTATGTGGCATAGGAGTTACATCCCGCACAAAAGTTAATAGGATACCACTTCTACGAATAGCTCGTAATGCGGCGTCTCTTCCGAGACCGGGACCTTTTATCATGACTTCTGCTCGTTGCATACCTTGATCTGCTACTGTACGAATAGCATTTGCTGCTGCAGTTTGAGCGGCAAAGGGTGTCCCTCTTCTCGTACCCTTGAATCCACAAGTACCGGCCGAGGACCAGGAAACCACCCGACCTCGTACATCTGTAACTGTGACAATGGTATTATTAAAACTTGCTTGAACATGAATAACTCCCTTTGGTATTTTCCGTGCACTTTTACGTGCACCAATACGTACATTTCTACGTAAACCAGTTCTCGGTATAGCTTTTGCCATATTGTATCATCTCATAAATATGAGTCAGAAATATATGGATATATCCATTTCATGTCAAAACAGATTCTTTATTTGTACGCTGATCCCTTTAGTGAATCTGATTATCCCTTTATCCTTGTCTTTGTTTATGTCTCGGGTTGGAACAAATTACTCTAATGCGCCCCCGTCTACGGATTAGTCGACATTTTTCACAAATTTTACGAACAGAAGCTCTTATTTTCATATTTGTCATTCCTTATCTTAATTCTGAATCTACTTCTTGGTAGAAAATAAGTTTCTTGAAATTTTTAATCTCGAATCGTATTGAATAAAAATCACCTAATCTTTCGAATCCTTGTTTCGGAGTCGATAAATTATACGTCCTCTGGTTGAATCATAACGACTTACTTCAATTTTGACTTTATCTCCGGGTAGTATCCGTATAAAACTGCGCCGGATCTTTCCCGAAACATAACCTAGAATCAGATCCTCATTATCTAACCGAACCCGGAACATGCCATTGGGAAGCGATTCAGTAATTAAACCTTCATGAATCCATTTTTGTTCTTTCATTCCAGGTAAAGCCCCCTTGAGGTATCAACTAATGGAGGAGAAACGATATTAAACAACTCACCCCCCTTTCTTTTTCTTTTTTTTACAAATAGGAAGAGGTTTCTTATTTCATTTGGATATTAAATGGATTACCATATATAACATAAAATTTCTCCGCCGATTCCTTCTAGTCGAGCCTCCCGATCTGTCATTATACCCCGAGAAGTGGAAATAATTACAATCCCTATTCCACCTAAAATTCTAGGAATTCGTTGAGAGTTAGAATAGATTCGTAGGCCGGGTCGGCTGATCCGTTTTAAATTTAACAAATTTCTATAAGGTCTTTTCCTATTCCTGCTATGTCGCAGGGTTAAAACCAAAAAATTTTGGTTTTTTTCTCGATGTTTTCTGACGTTTTCGATAAAACCTTCTCGGAAAAGTATTTTAACAATATTTTCGGTAATATTAGTAGATGCTATGCGAACAACTCTTTTTCTATCCATATCAGCATTTCGTATAGAGGTTATTATCTCAGCAATAGTGTCTCTACCCATGATGAACTAAAACTTTTGGCGTACCAAAATTGGATATAATTAACATGTTTTTCTTTTTTTTTTTTTTTTTTATTGGTTTATGAATATCAATTTTTCAAGGTATATGCGCGAAACACAAGCTACGAATTCATCTAGTTCTTAATCTATTTCCCTTTCCCTTCAAATACCCCAAAGATTCAGATCTCTTTTTTTTTTATAATACTTCGGGAGCTAATGAAACTATTTTAGTAAAATTTAATTGTCTCAATTCGCGGGGGATTGCCCCAAAAATTCGAGTTCCTTTTGGATTTCCTTCTTGATCAATCACAACTGCAGCATTGTCATCATATCGTATTATCATACCGCTGTCACGTTTAAGTTCTTTACAGGTACGAACAATTACAGCTCTGACTACTTCTGATTTTTCTAGGGGCATATTTGGTACTGCTTCTTTGATCACAGCAACAATAACGTCACCGATATGAGCATATCGGCGATTACTAGCTCCTATGATTCGAATACACATCAATTTTCGAGCCCCGCTGTTATCCGCTACATTTAAATAGGTCTGAGGTTGAATCATATAAATTTTTGAATCTATTCTTCCAATGCAAAGGATGAAGAAAATAAAAGAAATATTGCTTGTCTAAGTCTAAAAAAGAAATAGGTGATTTTGTTTCATCCCCAAGACTCATTTCTGTACGTTCTACATTTTTATCCCGAAATAATAAATTGAGTTCGTATAGGCATTTTGGATGCTGCTATTAAAATAGCCCTTTTAGCTATATTTTCGGTTACTCCACTCATTTCATATAGTATTCGCCCCGGTTTAACAACAGCTACCCAATATTCAGGGGATCCTTTCCCCGAACCCATACGTGTTTCAGCAGGTCTTACTGTAACTGGTTTGTCTGGAAAGAGACGGACCCATATTTTTCCACCACGGCGTGCATTTCGTGTCATTGCCCGGCGACCCGCTTCGATTTGTCTCGATGTGATCCAAGCGGGTTCAAGTGCCTGAAGAGCATATTTACCGAAACAAATATGATTACCTCGATAAGACATTCCCTTCATTCTTCCTCTGTGTTGTTTGCGGAATCTAGTTCTTTTGGGGTTATAGTTGATGGTTGTTTCGGAATTCCATCTCTACTACAGAGCTGGACGTGAGAGTTTCTTCTCATCCAGCTCCTCGCGAATAAAAGTATTCAAAATAGAATTTCAATTTATTTGAATAGCTATTAGAACATTTTTAGAAAAATTTTTATTTTTTTCTAACGTCCTAATAAATCTTTTATTGTCTTTTGTCCTTTATCCGAGTTTACCAATTCAAAAAATAAGGTTTTCGCGGGCGAATATTTACTCCTGCAATCTCTATTTGAGTCCTAGCACTTGTTCGTCACTTTTCCGAATAGATGAATAGGTTTCTGGTTAATTTCGCCATCCTAACTAGTGAATTATTAAGATTCATTTGTTTAATAAAATATTTTGCATTCACAGGTTCCTTCGTTTCCACCACTTCGTACTAAATGATTAGGTCAGAATTCTACAATGGAGCTCATAATCCAATTTATTCTTGAGTCAACCTTCTTAGTCTTTATTGACTCGAAGCTCTTGAGTTTTTTCTTTTCTTCTATAAGAAATAAATTCATGAAATATTTAATTATGTATGAATCAATTCATATTGATGCTTTATTACACTGTCTTTTATGAGATGACTCATAGACCTTCCATATAGGAATTCTATATCATTGATGTTATTTTTCTCTCTTTCTCTCATCCTTCCATTTATCCACACCTTTCTTCTGTAATTTTGCTTTAAATTTTAAAAAGTTAAAGTTTAATTATTTCAGTTGCTACAAAGATATGACAGATTTAACATATCTTGACTGGTTCTTTAGATCCAGATAATATGAAGTGATGAATCGGTTTTCATACTATCGGGTCAACCCTAACCCTAAAAAAAACCAACGAGTCACACACTAAGCATAGCAATTATATCAAAAAGTCAATTGAATTTTTATTCAACCCTATAGAATTGGTAGAATTAATAATTAGTTTGATTGGTAGGAAAAAGAATGAACGGGTTTTCCCTTTTTCCTTCTATCCGTTGATAGAAGGAAAAAACAATGAAAGTTTTATTATTCCTCTTCCTTGTCTATAAAAATCCAAATTTTGATGCCCAAGACTCCATAGATAGTCCGAACTGTATAGGAACAATAATCTATTTTAGCTCGAATGGTTTGTAGGGGAACCCTGCCCTCTCTGATCCATTCGACACGGGCAATTTCTTTTCCGTCGATACGCCCTGCAATTTGTACTTGAATTCCTTTTGTATCCGCTTGTTCAGTTAATTCAATAGCTTTTTTCATTGCTTTTCTAAATGAAACTCTATTCTTTAATTGTCCGGCTATAAATTCTGCAAGAATATTAGGGTTTCCGTAAGGTTTTGCAATTCTTGTGATAGAAATGTTAAGTTTTCGGTTCACATAATGAAATTTTTTTTGTAGATTTATCTGTAATTCTTCGACCCCTCGCGGTCTACTTTCTATTAATAACTTTGGGAATCCCATAAAGATTATGACCTGGATCAAATCGATTCTTTTTTGAATCTCTATATGCGAAATTCCCTCGGCGCCGGAGGATATTTTCATATTCTTTTGAATATAATTTTGAATAAAGTCTCTTATTTTTTGATCTTCTTGTAGGTCCTCAGAATAATTTTTTGGTTTTGCAAACCAAAGGGAATGGTGACTTTGGGTTATACCAAGTCGGAAACCCAGTGGATTTATTTTTTGTCCCATACTACCTCACTATTATATACATCGCGATCTACCATAGTTGTCTTTTTCCATCTAGGTTTTTTTAACGAATAAAAAGTTACATCTTCATATTCATCTAAAGATATATCTTTCACTACAATAGTTATATGACAGGTAGCTTTTTTTATCGCATAACTACGTCCTCGAGCTCGAGGTTTTAATTTCTTCACAGTAGTACCCTCGTTAACTTCAGCTTTAATAATTAATAAATTGTCTTCGGCGGAGCCCATAGTGTAACTAGCATTTGCTGCTGCAGAATAAACTAACTTGAAAATGGTATAACATACTTTATAGGGCATGAGTTCTAGTATCATAAGGGTTTCCTCATAGGAACGTCCGCGAATTTGATCAATTACTCTTCTTGCTTTGTCAGCAGATACAGATATATGTCGGCCTAAAGCGCGTACTTCTGTTTTGTTCTTCCGTAGCAGCATAAGGTTCTCTCCTACTAATGAATCATAAGTACCTATCTATATGATAATGATATTTTTTTTAAGATAAGATTAACGACGGGATCTATTATCGCTTTTTGCATGTCCTCGGAAATTTAAAGTAGGTACAAATTCTCCCAATTTGTGACCTACCATACGATCTGTTATATAAATAGGCAAATGCTCTTTGCCATTATGAATGGCAATCGTATGGCCAATCATTGTAGGTATAATGGTAGATGCACGAGACCAAGTTACAATTATTTCTTTTTCTGCTTTTTTATTAAGTTTAGCAATTTTTTTTAATACATTTTTGGCTACAAAAGGGTTTTTTTTTAGTGAACGTATCACAGCTTACTCCTATTTTTTTTTTGTTTTTGTAAAAACGAAGAAAGAAATTCTATTTTCGTCGCCTATTTACTACGGCGACGAACAATCAAATTATCACTATATTTATTCCTTTTTCTACTTCTTCTTCCAAGTGCAGGATAACCCCAAGGGGTTGTGGGTTTTTTTCTACCAATTGGGGCTCGCCCTTCACCACCCCCATGGGGATGGTCTACAGGGTTCATAACTACTCCTCTTACTACAGGACGCTTACCTAGCCAACGCTTGGATCCGGCTCTACCCAAACTTTTCTGGTTCGCCCCAACATTCCCCACTTGTCCGACTGTTGCTGAGCAGTTTTTGGATATCAAACGGACCTCCCCAGAAGGTAATTTTAATGTGGCCGATTTCCCCTCTTTTGCAATCAGTTTCGCTACAGCACCCGCTGCTCTAACTAATTGTCCACCCTTTCCAAGCGTGATTTCTATGTTATGTATGGCCGTGCCTAAGGGCATATCGGTTGAAGTAGATTCCTCTTTTTGATCAATCAAAACCCCTTCCCAAACTGTACAAGCTTCTTCCAAAGCATACGGCTTTCTGGATGTAGATGATATCTATACAGATGGATCTTATATATATGGTACAATGAAGTACCACATGGGTGGATATCTATATGAATCCAAATCTGCCGAATCACTCATGGGATGATCTTCTACATCCTAGGTCTTCCCGTTCCGTCATCTGGCTTATGTTCTTCATGTAGCATTCAGACCGAATGACTCTATGAAATTACGTCGATACTTCCACATATTATGGGTAACGTAGGAGACATCTCTATTTTTCCCCGGGGAATCTTTAGAATTCCCACTGCTTAGCTTTCAATTCGCCTCTGACCATCAAATGAAATGTGAATAACCCGTCCTCCTCTCTTTGAAAGAAGGGGCGCTTCCGGTTCTGTCGGTGCTTGAAACAATTTTGTCTTCTCCATATTACTATATCTCTAGAGTCAATAATTTTATATGAGGAACTACTGAACTCAATCACTTGCTGCCGTTACTCTTCAGTTTTCTGTTGAGGTCTATCCTGTAGAGGTACTCAAATTGGATCAGTGATCGATTTCTAGGTTTCGTCGTAAACCTAATTGGTTACTTCCAATTACGTAAATCAATAGTTCAAACCGCACTCAAAGGTAGGGCATTTCCCATTTTTATAGGAACTTCTGTACCAGAAACAATGGTATCTCCAATTATAGCCCCTCTGGGATGTAAAATATATCTCTTCTCACCATCCCCATAGTGTATGAGACAAATGTATGCATTTCGATTAGGGTCATATTCTATGGTTACGATTCTACCATATATGTCTTTTTCATTCCGTCGAAAATCGATTTTACGGTATAGACGCTTATGACCTCCCCCTCTATGCCTTGCGGTAATGATTCCTCTGGCATTACGACCTTTACCACAATGATGCTGTCCATAGATCAAATTATTTCGTGGATTGGATTTCACTTGACTGTCTACGGTTCCATTGCGTGTGCTCGGGGTAGAAGTTTTGTATAAATGTATCGCCATGCTATTAAGTATTTTGATTTAAGTTCTTTTCTTTCTAAGAGGTGGAATAGAATAACCCGGTTGAAGCGTAATGATCATACGTCTGTAATGCATTGTATGTCCCATAATGGGTCCCATTCTTCTACCCTTTCCCGGAAGTCGATGACTATTCATAGCTATTACCTTGACACCAAAGAAGAGTTCGACCCAATGCTTTAGTTCTGTCCTAGTTGATCCTGATTCGACATTAGAAGTATATTTATTTTTCCCCAATAACCGAATTTGTCTGTAAATACTGCATATTTGATTCCATCCATAAATCGATTTTCTTCCCTATGAGTTCTAGTCTCAATAAGAATGCTATTTCTTACTGTTCATATATTATGATATGAATATACCACACCAATTCGTTATGTGTGGGTGATGAGATTCCATTGATGCAGAGCCAATTCCAATAGACTTATTGGAGGGTCCCATTGGCGTGCATCCAGTAGGAATTGAACCTACGAATTTGCCAATTATGAGTTGGGCGCTTTAACCATTCAGCCATGGATGCTTAGCGGGGATCCTCGTACATGGTGAATAACCAAATTCCAATTGAAATGAAATCTTTAGGATAAATCAATGCAATTTAGGAGGAATCAATGAAAGGACATCAATTCCAATCCTGGATTTTCGAATTGCGAGAGATATTGAGAGAGATCAAGAATTCTCACCATTTCTTAGATTCATGGATCCAATTCAATTCAGTGAGGTCTTTCATTCACATTTTTTTTCACCAAGAACGTTTTCTAAAACTCTTTGACCCCCGAATTTTGAGTATCCTACTTTCACGCAATTCACAGGGTTCAACAAGCAATCGATATTTCACGATCAAGGGTGTAATACTATTTGTAGTAGCGGTCCTTATATATCGTATTAACAATCGAAATATGGTCGAAAGCAAAAATCTCTATTTGAGGGGGCTTCTTCCTATACCTATGAATTCCATTGGACCCAGAAATGGTACCTTGGAAGAATCGGTTGGGTCTTCCAATATCAATAGGTTGATTGTTTCGCTCCTGTATCTTCCAAAAGGAAAAAAGATCTCTGAGAGTTGTTTCCTGAATCCGAAAGAGAGTACTTGGGTTCTCCCAATAACTAAAAAGTGTAGCATGCCTGAATCTAACTGGGGTTCGCGGTGGTGGAGGAACTGGATCGGAAAAAAGAGGGATTCTAGTTGTAAGATATCTAATGAAACCGTCGCTGGAATTGAGATCTTATTCAAAGAGAAAGATATCAAATATCTGGAGTTTCTTTTTGTATATTATATGGATGATCCGATCCGCAAGGACCGTGATTGGGAATTATTTGATCGTCTTTCTCTGAGGAAGAGGCGAAATAGAATCAACTTGAATTCGGGACCGCTATTCGAAATCTTAGTGAAACACTGGATTTCTTATCTCATGTCTGCTTTTCGTGAAAAAATACCAATTGAAGTGGAGGGTTTCTTCAAACAACAAAGGGCTGGGTCAACTATTCAATCAAATGATATTGAGCATGTTTCCCATCTCCGCTCGAGAAAGAAGTGGGCTATTTCTTTGCAAAATTGTGCTCAATTTCATATGTGGCAATTTCGCCAAGATCTCTTCGTTAGTTGGGGGAAGAATCCGCACGAATCGGATTTTTTGAGGAACGTATCAATATCAAGAGAGAATTTTATTTGGTTAGACAGTGTGTGGTTGGTAAACAAGGATCGGTTTTTTAGAAAGGTACGGAATATATCGTCAAATATTCAATATGATTCCACAAGATCCAGTTTCGTTCAAGTAACGGATTCTAGCCAACTGAAAGGATCTTCTGATCAATCCAGAGATCATTTGGATTCCATTAGTAATGAGGATTCGCAATATCACACATTGATCAATCAAAGAGAGATTCAACCACTAAAAGAAAGATCGATTCTTTGGGATCCTTCCTTTCTTCAAACGGAAGGAACAGAGATAGAATCAGACCGATTCCCGAAATGCCTTTCTGGATATTCCTCAATGTCCCGGCTATTCACGGAACGTGAGAAGCAGATGATTAATCATCTGCTTTTGGAAGAAATCCAAGAATTTCTTGGGAATCCTACAAGATCGGTTCGTTCTTTTTTCTCTGATAGATGGTCAGAACTTCGTCTGGGTTCGAATCCTACTGAGAGGTCCACTAGAGATCAGAAATTGTTGAAGAAACAACAAGATCTTTCTTTTGTCCCTTCCAGGCGATCGGAAAATAAAGAACTGGTTAATATATTCAAGATAATTACGTATTTACAAAATACTGTCTCAATTCATCCTATTTCACCAGATCCGGGGTGTGATAGGGTTCTGAAGGATGAACCGGATATGGACAGTTCCAATAAGATTTCATTCTTGAACAAAAATCCATTTTTTGATTTATTTCATCTATTCCATGACCGGAACAGGGGAGGATACACGTTACACCACGATTTTGAATCAAAAGAGAGATTTCAAGAAATGGCAGATCTATTCACTCTATCAATAACCGAGCCGGATCTGGTGTATCATAAGGGATTTGCCTTTTCTATTGATTCCTACGGATTGGATCAAAAACAATTCTTGAATGAGGCCAGGGATGAATCGAAAAAGAAATCTTTATTGGTTCTACCTCCTATTTTTTATGAAGAGAATGAATCTTTTTCTCGAAGGATCAGAAAAAAATGGGTCCGAATCTACTGCGGGAATGATTTGGAAGATCCAAAACAAAAAATAGTGGTATTTGCTAGCAACAACATAATGGAGGCAGTCAATCAATATAGATTGATCCGAAATCTGATTCAAATCCAATATAGTACCTATGGGTACATAAGAAATGTATTGAATCAATTCTTTTTAATGAATAGATCCGATCGCAACTTCGAATATGGAATTCAAAGGGATCAAATAGGAAAGGATACTCTGAATCATAGAACTATAATGAAATATACGATCAACCAACATTTATCAAATTTGAAAAAGAGTCAGAAGAAACGGTTCGATCCTCTTATCTTGATTTCTCGAACCGACGAGAGATTCATGAATCGGGATCCTGATGCATATAGATACAAATGGTCCAATGGTAGCAAGAATTTCCAGGAACATTTGGAACATTTCGTTTCTGAGCAGAAGAGCCATTTTCAAATAGTGTTCGATCAATTACGTATTAATCAATATTCGATTGATTGGTCTGAGGTTATCGACAAAAAAGATTTGTCTAAGCCACTTCGTTTCTTTTTGTCCAAGTCACTTCTTTTTTTGTCCAAGTTGCTTTTCTTTTTGTCGAACTCACTTCCTTTTTTCTGTGTGAGTTTCGGGAATATCCCCATTCATGGGTCCGAGATCTACATCTATGAATTGAAAGGTCCGAATGATCAACTCTGCAATCAGTTGTTAGAATCAATAGGTCTTCAAATTGTTCATTTGAAAAAATGGAAACCCTTCTTATTGGATGATCATGATACTTCCCGAAAATGGAAATTCTTGATCAATGGAGGAACGCCCTTTTTGTTCAATAAGATACCAAAGTGGATGATTGACTCATTCCATACTAGAAATAATCGCAGGAAATCATTTGATAACGCGGATTCCTATTTCTCAATGATATTCCACAATCAAGACAATTGGCTGAATCCCGTGAAACCATTCCATAGAAGTTCATTGATATCTTCTTTTTATAAAGCAAATCGACTTCGATTCTTGAATAATCCACATCACTTCTGCTTCTACTGTAACACAAGATTCCCCTTTTCTGTGGAAAAGGCCCGTATCAATAATTATGATTTTACGTATGGACAATTCCTCAATATCTTGTTCATTCGCAACAAAATATTTTCTTTGTGCGTCGGTAAAAAAAAACATGCTTTTGAGGGGAGAGATACTATTTCACCAATCGAGTCACAGGTATCTAACATATTCATACCTAACGATTTTCCACAAAGTGGTGACGAAACGTATAACTTGTACAAATCTTTCCATTTTCCAAGTCGATACGATCCATTCGTTCGTAGAACTATTTACTCGATCGCAGACATTTCTGGAACACCTCTAACAGAGGGACAAATAGTCAATTTTGAAAGAACTTATTGTCAACCTCTTTCAGACATGAATCTATCTGATTCAGAAGGGAAGAACTTGCATCAGTATCTCAATTCAAACATGGGTTTGATTCACACTCCATGTTCTGAGTTACCATCCGAAAAGAGGAAAAAACGGAGTCTTTGTCTAAAGAAATGCGTTGAGAAAGGGCAGATGTATAGAACCTTTCAACGAGATAGTGCTTTTTCAACTCTCTCAAAATGGAATCTATTCCAAACGTATATGCCATGGTTCCTTACTTCGACAGGGTACAAATATCTAAATTGGATATTTTTAGATACTTTTTCAGACCTATTGCCGATACTAAGTAGCAGTCAAAAATTTGTATCCATTTTTCATGATATTATGCATGGATCAGGTATATCATGGCGAATTCTTCAGAAAAAATGGTGTCTTCCGCAATGGAATCTGATAAGTGAGATTTCGAGTAAGTGTTTCCATAATCTTCTTCTGTCCGAAGAAATGATTCATCGAAATAATGAGTCACCATTGATATCGACACATCCGAGATCGCCAAATGTTCGGGAGTTCCTCTATTCAATCCTTTTCCTTCTTCTTGTTGCTGGATATCTCGTTCGTACACATCTTCTCTTTGTTTCCCGGGCCTCTAGTGAGTTACAGACAGAGTTCGAAAAGGTCAAATCTTTGATGATTCCATCATCTATGATTGAGTTACGAAAACTTCTGGATAGGTATCCTACATCTGTACCGAATTCTTTCTGGTTAAAGAATCTCTTTCTAGTTGCTCTGGAACAATTAGGAGATTTTCTAGAAGAAATATGGGCTTCTGGCGGCAACATGCTTGGTCCCGCTTATGGGGTCAAATCACTACGTTCTAAGAAGAAATATTTGAGTATCAATCTCATCGATATCATCGATCTCATACCAAATCCCATCAATCGAATCACTTTTTCGAGAAATACGAGACATCTAAGTCATACAAGTAAAGAGATCTATTCATTGATAAGAAAAAGAAAAAACGTGAATGGGGGTTGGATTGATGATAAAATAGAATCCTGGGTCGCGAACAGTGATTCGATTGATGATGAAGAAAGAGAATTCTTGGTTCAGTTCTCCGCCTTAACGACAGAAAAAAGGATTGATCAAATTCTATTGAGTCTGACTCATAGTGATCATTTAGCAAAGAATGACTCTGGTTATCAAATGATTGAACAACCGGGAGCAATTTACTTACGATACTTAGTTGACATTCATAAAAAGTATCTATTGAATTATGAGTTCAATACATCCTCTTTAGCAGAAAGACGGGTATTCCTTGCTCATTATCAGACAATCACTTATTCACAAACTTCGTGTGGGACTAATACTTTGCATTTCCCATTTCATGGAAAACCCTTTTCGCTCCGCTTAGCCTTATCCCCCTCTAAGGGGATTTTAGTGATAGGTTCTATAGGAACTGGACGATCCTATTTGGTCAAATACCTAGCGACAAACTCCTATGTTCCTTTCATTACGGTATTTTTGAACAAGTTCCTGGATAACAAGCCTAAAGGTTTTCTTATTGATGATATCGATATTGATGATAGTGACGATATTGATGATAGTGACGATATTGATGATAGTGACGATATTGATGATAGTGACGATATTGATGATAGTGACGATATCGATCGTGACCTTGATACGGAGCTGGAACTGCTAACTATGATGAATGCGCTAACTATGGATATGATGCCGGAAATAGACCGATTTTATATCATCCTTCAATTCGAATTGGCAAAAGCAATGTCTCCCTGCATAATATGGATTCCAAACATTCATGATCTGGATGTGAATGAGTCGAATTACTTATCCCTCGGTCTATTAGCGAACCATCTCTCTGAAAGATGTTCCACTAGAAATATTCTTGTTATTGCTTCGACTCATATTCCCCAAAAAGTGGATCCCGCTCTAATAGCTCCGAATAAATTAAATATGTGCATTAAGATACGAAGGCTTCTTATTCCACAACAACGAAAGCACTTTTTCACTCTTTCATATACTAGGGGATTTCACTTGGAAAAGAAAATGTTCCATACTAACGGATTCGGGTCCATAACCATGGGTTCCAATGCAAGAGATCTTGTAGCACTTACCAATGAGGCCCTATCGATTAGTATTACACAGAAGAAATCAATTATAGACACTAATACAATTAGATCCGCTCTTCATAGACAAGCTTGGGATTTGCGATCCCAGGTAAGATCGGTTCAGGATAATGGGATCCTTTTCTATCAGATAGGAAGGGCTGTAGCACAAAATTTACTTCTAAGTAATTGCCCCATAGATCCTATATCTATCTATATGAAGAAGAAATCATGTAACGAAGGGGATTCTTATTTGTACAAATGGTACTTCGAACTTGGAACGAGCATGAAGAAATTAACGATACTTCTTTATCTTTTGAGTTGTTCTGCCGGATCGGTCGCTCAAGATCTTTGGTCTCTACCCGGACCCGATGAAAAAAATGGGATCACTTCTTATGGACTCGTTGAGAATGATTCGGATCTAGTTCATGGCCTATTAGAAGTAGAAGGCACTCTGGTGGGATCTTCACGGACAGAAAAAGATTGCAGTCCGTTTGATAATGATCGAGTTACATTGCTTCTTCGGCCCGAACCGAGGAATCCCTTAGATATGATGCAAAACGGATCTTGTTCTATCTTTGATCAGAGATTTCTCTATGAAAAATACGAATCGGAGTTTGAAGAAGGGGAGAGGGAAGGAGCCCTTGACCTGCAACAGATAGAGGAGGATTTATTCAATCACATAGTTTGGGCTCCTAGAATATGGCGCCCTTGGGGCTTTCTATTTGATTGTATCGAAAGGCCCAATTCATTGGGATTTCCCTATTGGTCCAGGTCATTTCGGGGCAAGCGGATCATTTATGATGAAGAGGATGAGCTTCAAGAGAATGGTTCGGAGTTCTTGCAGAGTGGAACCATGCAGTACCAGACACGAGATAGATCTTCCAAAGAACAAGGCCTTTTTCGAATAAGCCAATTCATTTGGGACCCTGCAGATCCGCTCTTTTTCCTATTCAAAGATCAGCCCCCTGGCTCTGTGTTTTCACATCGAGAATTATTTGCAGATGAAGAGATGTCAAAGGGGCTTCTTACTTCCCAAATGGATCCTCCTACATCTATATATAAACGCTGGTTTATCAAGAATACACAAGAAAAGCACTTCGAATTGTTGATTAATCGTCAGAGATGGCTTAGAACCAATAGTTCATTATCTAATGGATCTTTCCGTTCTAATACTCTATCCGAGAGTTATCAGTATTTATCAACTCTGTTCCTATCTAACGGAACGCTATTGGATCAAATGACAAAGACATTGTTAAGAAAAAGATGGCTTTTCCCGGATGAAATGAAAATTGGATTCATGTAACAGGAGAAAGATTTCCCATTCCTTAGCCGGAAAGATATGCGGCTATGAAAGATGGATTAAGTGGAACAGAATTGACTGGGTGGTAGAGTGGTGGAAACGCTTCTTTCTTCCATATTTTGGACCTTACCTCCATGGAACAATATGTTACTGCTGAAACACGGAAGAATTGAAATCTTAGATCAAAACACTATGTATGGATGGTATGAACTGCCCAAACAAGAATTCTTGAACAGCGAACAACCAGTTCAGATATTCACGACCAAGAAGTACTGGATTCTCTTTCGGATAGGCCCTGAAAGGAGAAGAAAGGGTGGAATGCCAACAGGCGTCTATTATTGAATTGACCTGACCCGATAGTACCCGTTTTGGGAACGTCCAGTGCCAAAGTCACTGAATGGGCAAGTCGCCAATCCCTGGACTATGTAATGTACTTTATCCGCTGGGTGACGGGCGGGCATTTTACCAGAGGTTTCTAATCTACCCTTGTGTGATTCCTGTTGAAGCATATACTCTGGGGTGGGTGCAGGTCGGTATATCAATACCGATTCGATCCGAGCTCTCTTATTGAATTGCTTATTCAATGAGCATTCTCAATATTATGCCTTGAAGAGGACTCGAACCTCCACGCTCTTTAGCACGAGATTTTGAGTCTCGCGTGTCTACCATTTCACCACCAAGGCATCTTGAAAGTGCATCCTATTCCATGAATATGATATCTATCTAGTGTGATGTATGGAATATATGACAAAGGTGGAGTATTTCTATTGATCGGTCATATAGGCCCGAGTTGGACATCCAATTGCTTCGATTTGAATTATCCGGAGAATGCCTTATGTATATATCAAAAAGATGGCCAATCAAACCTATTTTAGTTCTCGATTCAATAGAAGCTCAAAGAGGTGAATAGGGTCCCCCCCAAAAAAAATAACGAGAGATATGGAAAAAGCAGGTCCAATTACGCCTATTCCTAATCCTAAATGGAATGGAACGACGTAGGGATCCATATGTAAACATAGTATCTATTTAGATACGCTCGAATGGCTCCTTGAAAATGTATATAACCCTATTCCGGCCTGGTCCGGTATGGAATGAACTTATAATCATGGAATCGACTCGATCATCAGATTATAAGTTCATAACCCTAGCCCATTCCCGTTTTGGTCGGAACAGATCTACTCATTTTTTTTTGATTTTATTCCAGTTAGTAAGAGGAGTCTTGAACTAAGAAATAGACCCTAGAAGCTAAAAAAGGGTATCCTGAGCAATTGCAATAATCGGGTTCATTGATATTCCTGGTATAGTAGATGCTATCACACATACAATCATACTCAATTCGATGGAATTGTTTGATCTTAAAGAAGATCTTCTATAATTTCGCACGTGAGGGGTGATTTCTTGGTTTCGTCCAGTCATTAATAACTTGATTATTTTTAGATAATAGTAGATAGAAACAACGCTTGTAAGGAGTCCTATTAAAACCAAGGAATATAGGCCTGCCCGCCATCCACACCAGAATAAATAGAGTTTTCCGAAAAAACCTGCTAGTGGAGGAAGACCTCCTAGGGATAAGAGACATAGGGCTAAAGAGAGAGCCAAAAAAGGATCTTTCGTGTATAATCCTGCATAATCTCGAATGTTATCAGTTCCGGTACGTAGACCAAATAATACAATACAAGCAAAAGCTCCTACATTCATGGAGATATAGAACAGCATATAAGTTATCATGCTTGCATATCCATTATTTGAGTCTCCAACAATTATTCCAATAATTACATATCCAATTTGACCTATGGACGAATATGCAAGCATACGTTTCATGCTTGTTTGAGTAATAGCAATGATATTTCCCAATATCATGCTAAGAATAGCTAGGATTTCCAGAAGAAGATGCCATTCGTTTGATGAGAAATAAAAAGGAATATCGAAAATTCGAGTGGCTGAAGCTGAAGCAGCTACTTTCGAAGTAACAGAAAGAAAAGCAACGACTGGAGTGGGAGAGTCAGAGTCGAAAAGAGGATTCCTCACTTCTTTCTCTCATTCAAAACCGTGCATGAGACTTTCATCTCACACGGCTCCTAAGTGATAAAAGAAAGAAGAACTCATCTTCTTTCTTTTTTGATTACCTTCCTCGCGTATGTATAAGACCGAATCCATTCGATTTCTAAAAAAGATTACTAATCCTTAACTTTTCGAGGAATCCTTCATCAGTGGTTGTGAATGACTGATTTTTTCAATCTTTTCGACCTTGGTTCCGTAGGAGCAAGTCAGAAAGATTGAGAAATAGAACCATCTGATTTAATTCGTTCTCAATAGCCATGAAATGATCATCTTAGGGTGATCCTTTTGTCGACGGATGCTCCTATTACACTCGTAGTCTCTGAAGGATGAGAACCAACTATGTAGCATCTACATCGAGAATTCAAGTATTGTATACGCCATTAGTCCGATCCTTTGTCGGAACTACCCGTAATAACGAACTTGCAAAATGGATTTGTTTATCATAAAGAGATTGGTCGTCCCTGACCCTGCTTCACCTTAATTGTTATTTGAACAAGTAAAAGTTCTGTCTTGGTTCGAGTGGGGATAGCATTTCTCTTCTGCATGTCCATGGAGTTTTGAAAAATCCAAACATCTCAGAGATAGAGAGGTAGGAATTTCTCGAACGAACCGCACTCCTTCGTATACGTCAGGAGTCCATTGATGAGAAGGGGCTGGGGAAAGCTTGAACCCAATTCCTACAGTGATGAATATGAGCGCAATTGAAATTCCCGGGGAGTTATACATTTGTGTATTGATAAGACCATTCACTATTTCTTGAAGCTCGATCTCTCCCCCGGATAAACCATATAGCCAAGAGAAACCATGAACCAGAATAGAAGAGCTTGCCCCACCCATGAGTAAATATTTCATAGTAGCCTCATTAGACCGTACATCTTTCTTGGTATATCCAGATAATAGGTAGGAGCATAAACTGAAACATTCTGGAGCTACAAAGATAGTTATTAAATCGTTAGCACCACATAAAAACATTCCTCCTAGAGTAGCTGTTAATACGAATAAGAGAAACTCTGTTATAGCCATTTCTGTACATTCAATGTACTCTACGGATAGAGGAATACATAGAGTTGAACATAGTAAAATAAGAAATTGAAAGATTTCGTTGAAATTGTTCGTTTGGAAATTTCCCGAAAAGCTAATCATAGGTTCTTCTCTCCATCGGAACAATAGGGCCGTTATGCTCATTACTAAACTTGTTGAAGAGATGAAATATAACCAAGGTATATCTTTTTGATCAGAGGTTGAATCGATCATCAGAAGAAGAATTAGGCCAAAAATTAGGATACATTCTGGGAAAATCAAACTTCCATCGAAGAGAAGCAAATGAAAGGCTTTCATAAAAATTCTCGTAGAATCGAGAATGAAGTTTTCATTCTGTACATGCCAGATCATGAATTAGTAACTGCATCCAATTTCCAAAAAAATCCCAATTGTGTCGAACTTTCCATTTTTGGAATGGAATAGGATCAAGATCAAACCTTATTCCATGGTATTTACATGAGGTTCCTAAGTCCCCGAGAGGGCTTAGTTGATCCATGATTTATGTTTCATCTTTCGTTTCCTTTTCGTTTGTTTCGAGAAATCTATCGATCAATTCCGATTCTTTCTTTTTCTCTTGATTCTTTTCCGATCGAGATGTATAGATCCTGTTCATGGATTAACGAAAATGTGCAAAAGCTCTATTTGCCTCTGCCATTTTATGAGTCTCTTCCTTTTTGCGTATGGCATCGCCACTCCCTTTGGCAGCATCCACTAATTCAGAACTTAATTTGAAAGCCATATTTCGACCCGGACGTTTTCGGGATGCCGCTAATAACCAACGAATGGCAAGTGCTTTTCCTTGTGTGGATCCTATTTCAATGGGAACTTGATGAGTGGACCCACCTACACGTCTTGCTTTTACTGCTATATCGGGAGTTACTCCACGTATTGCTTGACGTAAAACAGATAGTGGATTTGTTTCTGTCTTTTGTTGAATTTTTTTCATGGCTCGATAGATAATTTGATAAGCCAATGATTTTTTTCCGTGTTTCAGAATACGGTTAACCAACATGTTAACTAATCGATTACGATAAATTGGATCGGATTTTGCTGTTTTTTCTTCTGCAGTACCTCGACGTGACATGAGCGTGAAAGGGGTTTAAGAATCAGTTTTCTTTTTATAAGGGCTAAAATCACTTATTTTGGCTTTTTTACCCCATATTGTAGGGTGGATCTCGAAAGATATGAAAGATCTCCCTCCAAGCCGTACATACGACTTTCATCGAATACGGCTTTCCGCAGAATTCTATATGTATCTATGAGATCGAGTATGGAATTCTGTTTACTCACTTTAAATTGAGTATCCCTTTCCCTCCCTTTCCTGCTAGGATTGGAAATCCTGTATTTTACATATCCATACGATTGAGTCCTTGGGTTTCCGAAATAGTGTAAAAAGAAGTGCTTCAAATCATTGCTATTTGACTCGGACCTGTTCTAAAAAAGTCGAGGTATTTCTAATTGTTTGTTGACACGGACAAAGTCAGGGAAAACCTCTGAAATTATTTCAATATTTAACCTTGGACATATAAGAGTTCCGAATCGAATCTCTTTAGAAAGAAGATCTTTTGTCTCATGGTAGCCTGCTCCAGTCCCCTTACGAAACTTTCGTTATTGGGTTAGCCATACACTTCACATGTTTCTAGCCATTCACATGGCATCATCAAATGATACAAGTCTTGGATAAGAATCTACAACGCACTAGAACGCCCTTGTTGACGATCCTTTACTCCGACAGCATCTAGGGTTCCTCGAACAATGTGATATCTTACACCGGGTAAATCCTTAACCCTCCCCCCTCTTACTAAGACTGAAGAATGTTCTTGTGAATTATGGCCAATACCGGGTATATAAGCAGTGATTTCAAATCCAGAGGTTAATCGTACTCTGGCAACTTTACGTAAGGCAGAGTTTGGTTTTTTGGGGGTGATAGTGGAAAAGTTGACAGATAAGTCACCCTTACTGCCACTCTACAGAACCGTACATGAGATTTTCACCTCATACGGCTCCTCGTTCAATTCTTTCGAATTCATTGGATCCTTTTCCGCGCTCGAGAATCCCCTCCCTTCTTCCACTCTGTCCCGAAGAGTAACTAGGGCCAATTTAGTCACGTTTGCATGTTCCAATTGAACACTTTCCATTTTTGATTATTCTCAAAGGACTCAAAGGAGAAGATTATTCTCTTTACCAAACATATGCGGATCCAATCACGATCCTATAATAAGAACAAGAGATCTTTCTCGATCAATCCCCTTGCCCCTCATTCTTCGAGAATCAGAAATTTTCAAGTTTGAATTTGTTCATTTGGAATCTGGGTTCTTCTACTTCATTTTTATTTAATATTAATTTCTTTTTCCCTCTCTTTTTTTTATATCATTTATCATTCCTTAAGTCCCATAGGTTTGATCCTGTAGAATTTGACCATTGAACGAAGGGTACGAAATCAATCTGATTGATTTTTCGATCAAAAGGACTATGTGAAATCTTCGGTTTTTCCTCTTCCTCTATCCCTATCCCATAGGTACAGAATCAAGAGAGAACCTTTTCTTCTGTATGAATCGATCTTATTCCATTCCAATTCCTTCCCGATACCCCCCAAGGAAAATAAAATATCGAATTGGATGGATCCCAAATTGACGGGTTAGTGTAAGCTTATCCATGCAGTTATGCACTCTTCGAATAGGAATCCCTTTTCTGAAAGATCCTGGCTTTCGTACTTTGGTGGGTCTCCGAGATTCTTTCGATGACCTATGTTGTGTTGAAGGGATATCTATCTAATCCGATCGATTGCGTAAAGCCCGCGATAGCAACGGAACCGGGGAAAGTATACAGAAAGGACAGTTCTTTTCTATTATATTAGTATTTTCTATTATATTAGATTAGTATTCGATTAGTATTAGTTAGTGATTTAGATTAGTTAGTGATTTAGATTAGTTAGTGATCCTGGCTTAGTGAGTCCTTTCTTCCGTGATGAACTGTTAGCACCAGTCCTACATTTTGTCTCCGTGGGCCGAGGAGAAAAGGGGCTAGGCGTGTACACGAGAGAAGCAAGGAGGTCAACCTCTTTCAAATAGAAAATATACAACATGGATTCTGGCAATGCAATGCAGTTGGACTCTCATGTCGATCCGAATGAATCATCCTTTCCGCGTAGGTAAATCTTTGCCTGCTAGGCAAGAGGCTAGCAAATTACAAATTATGTCTCGGTAGGACATGTATTTCTATTACTATGAAATTCATAAATGAAGTAGTTAATGGTGGCGTTACCATTATCCTTTTTGTAGTGACGAATCTTGTATGTGTTCTTAAGACTTAAGAAAAGTAATTTGTCCGCTTTTCGGGGTCTCAAAGGGGCGTGGAAACACATAAGAACTCTTGAATGGAAAGGGGATGTAACTCCAGTTCCTTCGGAATCGCTAGTCAATCCTATTTCCGATAGGGGCAGTTGACAATTGAATCCGATTTTGACCATTTTTTGCATATCCGTAATAGTGCGAAAAGAAGACCCGGCTCTAACTTGTTCAAGAATAGTGGCGTTCAGTCTCTCGACCCTTTGACTTAGGATTAGTCAGTTCTATTTCTAGATGGGGGCAGGGAAGGGATATAACTCAGCGGTAGAGTGTCACCTTGACGTGGTGGAAGTCATCAGTTCGAGCCTGATTATCCCTAAACCCAATGTGAGTTTTTCTATTTGGATTTGCCCCTCGCCGTGATTCAACGAGAATGGATAAGAGGCTCGTGGGATTGACGTGAGGGGGCAGGGATGGCTATATTTCTGGGAGCGAACTCCGGGCGAATATGAAGCGCATGAATACAAGTTATGCCTTCGAATGAAAGACAATTCCGAATCTGCTTTGTCTACGAACAAGGAAGCTATAAGTAATGCAACTATGAATCTCATGGAGAGTTCGATCCTGGCTCAGGATGAACGCTGGCGGCATGCTTAACACATGCAAGTCGGACGGGAAGTGGTGTTTCCAGTGGCGGACGGGTGAGTAACGCGTAAGAACCTGCCCTTGGGAGGGGAACAACAGCTGGAAACGGCTGCTAATACCCCGTAGGCTGAGGAGCAAAAGGAGGAATCCGCCCGAGGAGGGGCTTGCGTCTGATTAGCTAGTTGGTGAGGCAATAGCTTACCAAGGCGATGATCAGTAGCTGGTCCGAGAGGATGATCAGCCACACTGGGACTGAGACACGGCCCAGACTCCTACGGGAGGCAGCAGTGGGGAATTTTCCGCAATGGGCGAAAGCCTGACGGAGCAATGCCGCGTGGAGGTAGAAGGCCCACGGGTCGTGAACTTCTTTTCCCGGAGAAGAAGCAATGACGGTATCTGGGGAATAAGCATCGGCTAACTCTGTGCCAGCAGCCGCGGTAAGACAGAGGATGCAAGCGTTATCCGGAATGATTGGGCGTAAAGCGTCTGTAGGTGGCTTTTTAAGTCCGCCGTCAAATCCCAGGGCTCAACCCTGGACAGGCGGTGGAAACTACCAAGCTGGAGTACGGTAGGGGCAGAGGGAATTTCCGGTGGAGCGGTGAAATGCGTAGAGATCGGAAAGAACACCAACGGCGAAAGCACTCTGCTGGGCCGACACTGACACTGAGAGACGAAAGCTAGGGGAGCGAATGGGATTAGATACCCCAGTAGTCCTAGCCGTAAACGATGGATACTAGGCGCTGTGCGTATCGACCCGTGCAGTGCTGTAGCTAACGCGTTAAGTATCCCGCCTGGGGAGTACGTTCGCAAGAATGAAACTCAAAGGAATTGACGGGGGCCCGCACAAGCGGTGGAGCATGTGGTTTAATTCGATGCAAAGCGAAGAACCTTACCAGGGCTTGACATGCCGCGAATCCTCTTGAAAGAGAGGGGTGCCTTCGGGAACGCGGACACAGGTGGTGCATGGCTGTCGTCAGCTCGTGCCGTAAGGTGTTGGGTTAAGTCCCGCAACGAGCGCAACCCTCGTGTTTAGTTGCCATCGTTGAATTTGGAACCCTGAACAGACTGCCGGTGATAAGCCGGAGGAAGGTGAGGATGACGTCAAGTCATCATGCCCCTTATGCCCTGGGCGACACACGTGCTACAATGGCCGGGACAAAGGGTCGCGATCCCGCGAGGGTGAGCTAACCCCAAAAACCCGTCCTCAGTTCGGATTGCAGGCTGCAACTCGCCTGCATGAAGCCGGAATCGCTAGTAATCGCCGGTCAGCCATACGGCGGTGAATTCGTTCCCGGGCCTTGTACACACCGCCCGTCACACTATGGGAGCTGGCCATGCCCGAAGTCGTTACCTTAACCGCAAGGAGGGGGATGCCGAAGGCAGGGCTAGTGACTGGAGTGAAGTCGTAACAAGGTAGCCGTACTGGAAGGTGCGGCTGGATCACCTCCTTTTCAGGGAGAGCTAATGCTTGTTGGGTATTTTGGTTTGCCACTGCTTCACACCCAAAACAAAAAGAAGGGAGCTGCGTCTGAGTTAAACTTGGAGATGGAAGTCTTCTTTCGTTTCTCGACGGTGAAGTAAGACCAAGCTCATGAGCTTATTATCCTAGGTCGGAACAAGTTGATAGGATCCCCTTTGTTACGTCCCCATGTCTCCCGTGTGGGGACATGGAGGCGAAAAAAGGAAAGAGAGGGATGGGGTTTCTCTCGCTTTTGACATAGTGGGCCCCCAGTGGGAGGCTCGCACGACGGGCTATTAGCTCAGTGGTAGAGCGCGCCCCTGATAATTGCGTCGTTGTGCCTGGGCTGTGAGGGCTCTCAGCCACATGGATAGTTCAATGTGCTCATCGGCGCCTGACCCTGAGATGTGGATCATCCAAGGCACATTAGCATGGCGTACTCCTCCTGTTCGAACCGGGGTTTGAAACCAAACCCATCCTCAGGAGGATAGATGGGGCGATTCGGGTGAGATCCAATGTAGATCCAACTTTCGATTCACTCGTGGGATCCGGGCGGTCCGGGGGGGACCACCACGGCTCCTCTCTTCTCGAGAATCCATACATCCCTTATCAGTGTATGGACAGCTATCTCTCGAGCACAGGTTTAGGTTCGGCCTCAATGGGAAAAGAAAATGGAGCACCTAACAACGCATCTTCACAGACCAAGAACTACGAGATCACCCCCTTCATTCTGGGGTGACGGAGGGATCGTACCATTCGAGCCGTTTTTTTTCATGCTTTTCCCGGAGGTCTGGAAAAAGCTGCAATCAATAGGATTTCCCTAATCCTCCCTTCCCGAAAGGAAGAGCGTGAAATTCTTTTTCCTTTCCGCAGGGACCAGGAGATTGGATCTAGCCGTAAGAAGAATGCTTGGTATAAATAACTCACTTCTTGGTCTTCGACCCCCTCAGTCACTATGAACGCCCCCGATCAGTGCAATGGGATGTGTCTATTTATCTATCTCTTGATTCGAAATGGGAGCAGGTTTGAAAAAGGATCTTAGAGTGTCTAGGGTTGGGCCAGGAGGGTCTCTTAACGCCTTCTTTTTTCTTCTCATCGGAGTTATTTCACAAAGACTTGCCAGGTTAAGGAAGAAGGGGGGAACAAGCACACTTGGAGAGCGCAGTACAACGGAGAGTTGTATGCTGCGTTCGGGAAGGATGAATCGCTCCCGAAAAGGAATCTATTGATTCTCTCCCAATTGGTTGGACCGTAGGTGCGATGATTTACTTCACGGGCGAGGTCTCTGGTTCAAGTCCAGGATGGCCCAGCTGCGCCAGGGAAAAGAATAGAATAGAAAAAAGAATAGAATAGAAGAAGTATCTGACTACTTCATGCATGCTCCACTTGGCTCGGGGGGATATAGCTCAGTTGGTAGAGCTCCGCTCTTGCAATTGGGTCGTTGCGATTACGGGTTGGATGTCTAATTGTCCAGGCAGTAATGATAGTATCTTGTACCTGAACCGGTGGCTCACTTTTTCTAAGTAATGGGGAAGAGGACCGAAACATGCCACTGAAAGACTCTACTGAGACAAAGATGGGCTGTCAAGAACGTAGAGGAGGTAGGATGGGCAGTTGGTCAGATCTAGTATGGATCATACATGGACGGTAGTTGGAGTCGGCGGCTCTCCCAGGATCCCTTATTTGAGATCCCTGGGGAAGAGGATCAAGTTGGCCCTTGCGAACAGCTTGGTGCACTATCTCCCTTCAACCCTTTGAGCGAAATGCGGCAAAAGAAAAGGAAGGAAAATCCATGGACCGACCCCATCATCTCCACCCCGTAGGAACTACGAGATCACCCCAAGGGTGCCTTCGGCATCCAGGGGTCACGGACCGACCATAGAACCCTGTTCAATAAGTGGAACGCATTAGCTGTCCGTTCTCAGGTTGGGCAGTAAGGGTCGGAGAAGGGCAATCACTCATTCTTAAAACCAGCGTTCTTAAGACCAAAGAGTCGGGCGGAAAGGGGGGGCTCTCCGTTCCTGGTTCTCCTGTAGCTGGAACCTTCGGAACCACAAGAATCCTTAGTTAGAATGGGATTCCAACTCAGCACCTTTTGAGTGAGATTTTGAGAAGAGTTGCTCTTTGGAGAGCACAGTACGATGAAAGTTGTAAGCTGTGTTCGGGGGGGAGTTATTGTCTATCGTTGGCCTCTATGGTAGAATCAGTCGGGGGCATGAGAGGCGGTGGTTTACCCTGCGGCGGATGTCAGCGGTTCGAGTCCGCTTATCTCCAACTCATGAACTTAGCCGATACAAAGCTATATGATAGCACCCAATTTTTCCGATTCGGCGGTTCGATCTATGATTTATCATTCATGGACGTTGATAAGATCCATCCATTTAGCAGCACCTTAGGATGGCATAGCCTTATTTATAATTCTAATTTATAAGGGCGAGGTTCAAACGAGGAAAGGCTTACGGTGGATACCTAGGCACCCAGAGACGAGGAAGGGCGTAGTAATCGACGAAATGCTTCGGGGAGTTGAAAATAAGCATAGATCCGGAGATTCCCGAATAGGGCAACCTTTCGAACTGCTGCTGAATCCATGGGCAGGCAAGAGACAACCTGGCGAACTGAAACATCTTAGTAGCCAGAGGAAAAGAAAGCAAAAGCGATTCCCGTAGTAGCGGCGAGCGAAATGGGAGCAGCCTAAACCGTGAAAACGGGGTTGTGGGAGAGCAATACAAGTGTCGTGCTGCTAGGCGAAGCAGTCTGAATGCTGCACCCTAGATGGAGAAAGTCCAGTAGCCGAAAGCATCACTAGCTTACGCTCTGACCCGAGTAGCATGGGACACGTGGAATCCCGTGTGAATCAGCAAGGACCACCTTGCAAGGCTAAATACTCCTGGGTGACCGATAGCGAAGTAGTACCGTGAGGGAAGGGTGAAAAGAACCCCCGTCGGGGAGTGAAATAGAACATGAAACCGTAAGCTCCCAAGCAGTGGGAGGAGCCAGGGCTCTGACCGCGTGCCTGTTGAAGAATGAGCCGGCGACTCATAGGCAGTGGCTTGGTTAAGGGAACCCACCGGAGCCGTAGCGAAAGCGAGTCTTCATAGGGCAATTGTCACTGCCTATGGACCCGAACCTGGGTGATCTATCCATGACCAGGATGAAGCTTGGGTGAAACTAAGTGGAGGTCCGAACCGACTGATGTTGAAGAATCAGCGGATGAGTTGTGGTTAGGGGTGAAATGCCACTCGAACCCAGAGCTAGCTGGTTCTCCCCGAAATGCGTTGAGGCGCAGCAGTTGACTGGACATCTAGGGGTAAAGCACTGTTTCGGTGCGGGCCGCGAGAGCGGTACCAAATCGAGGCAAACTCTGAATACTAGATATGACCTCAAAATAACAGGGGTCAAGGTCGGCCAGTGAGACGATGGGGGATAAGCTTCATCGTCGAGAGGGAAACAGCCCGGATCACCAGCTAAGGCCCCTAAATGATCGCTCAGTGATAAAGGAGGTAGGGGTGCAGAGACAGCCAGGAGGTTTGCCTAGAAGCAGCCACCCTTGAAAGAGTGCGTAATAGCTCACTGATCGAGCGCTCTTGCGCCGAAGATGAACGGGGCTAAGCGATCTGCCGAAGCTGTGGGATGTAAAAATACATCGGTAGGGGAGCGTTCCGCCTTAGAAGGAAGCCTCTGCGCGAGCAGTAGTGGACGAAGCGGAAGCGAGAATGTCGGCTTGAGTAACGCAAACATTGGTGAGAATCCAATGCCCCGAAAACCTAAGGGTTCCTCCGCAAGGTTCGTCCGCGGAGGGTGAGTCAGGGCCTAAGATCAGGCCGAAAGGCGTAGTCGATGGACAACAGGTGAATATTCCTGTACTACCCCTTGTTGGTCCCGAGGGACGGAGCAGGCTAGGTTAGCCGAAAGATGGTTATCGGTTCAAGAACGTAAGGTGCCCCTGATTTTTCAGGGTAAGAAGGGGTAGAGAAAATGCCTCGAGCCGATGTTCGAGTACCAGGCGCTACGGCGCTGAAGTAACCCACGCCATACTCCCAGGAAAAGCTCGAACGACCTTTAAACAAAAGGGTACCTGTACCCGAAACCGACACAGGTGGGTAGGTAGAGAATACCTAGGGGCGCGAGACAACTCTCTCTAAGGAACTCGGCAAAATAGCCCCGTAACTTCGGGAGAAGGGGTGCCTCCTCACAAAGGGGGTCGCAGTGACCAGGCCCGGGCGACTGTTTACCAAAAACACAGGTCTCCGCAAAGTCGTAAGACCATGTATGGGGGCTGACGCCTGCCCAGTGCCGGAAGGTCAAGGAAGTTGGTGACCTGATGACAGGGGAGCCGGCGACCGAAGCCCCGGTGAACGGCGGCCGTAACTATAACGGTCCTAAGGTAGCGAAATTCCTTGTCGGGTAAGTTCCGACCCGCACGAAAGGCGTAACGATCTGGGCACTGTCTCGGAGAGAGGCTCGGTGAAATAGACATGTCTGTGAAGATGCGGACTACCTGCACCTGGACAGAAAGACCCTATGAAGCTTGACTGTTCCCTGGGATTGGGTTTGGGCCTTTCCTGCGCAGCTTAGGTGGAAGGCGAAGAAGGCCTCCTTCCGGGGGGGCCCGAGCCATCAGTGAGATACCACTCTGGAAGAGCTAGAATTCTAACCTTGTGTCAGGACCTACGGGCCAAGGGACAGTCTCAGGTAGACAGTTTCTATGGGGCGTAGGCCTCCCAAAAGGTAACGGAGGCGTGCAAAGGTTTCCTCGGGCCGGACGGAGATTGGCCCTCGAGTGCAAAGGCAGAAGGGAGCTTGACTGCAAGACCCACCCGTCGAGCAGGGACGAAAGTCGGCCTTAGTGATCCGACGGTGCCGAGTGGAAGGGCCGTCGCTCAACGGATAAAAGTTACTCTAGGGATAACAGGCTGATCTTCCCCAAGAGCTCACATCGACGGGAAGGTTTGGCACCTCGATGTCGGCTCTTCGCCACCTGGGGCTGTAGTATGTTCCAAGGGTTGGGCTGTTCGCCCATTAAAGCGGTACGTGAGCTGGGTTCAGAACGTCGTGAGACAGTTCGGTCCATATCCGGTGTGGGCGTTAGAGCATTGAGAGGACCTTTCCCTAGTACGAGAGGACCGGGAAGGACGCACCTCTGGTGTACCAGTTATCGTGCCCACGGTAAACGCTGGGTAGCCAAGTGCGGAGCGGATAACTGCTGAAAGCATCTAAGTAGTAAGCCCACCCCAAGATGAGTGCTCTCCTATTCCGACTTCCCCAGAGCTTCCGGTAGCACAGCCGAGACAGCGACGGGTTCTCTGCCCCTGGGGGGATGGAGCGACAGAAGTTTTGAGAATTCAAGAGAAGGTCACGGCGAGACGAGCCGTTTATCATTACGATAGGTGTCAAGTGGAAGTGCAGTGATGTATGCAGCTGAGGCATCCTAACAGACCGGTAGACTTGAACCTTGTTCCTACATGACCTGATCAATTCGATCAGGCACTCGCCATCTATTTTCATTGGTCAAATCTTTGACAACACGAAAAACCATTGTTCAACTCTTTGACAACATGAAAAAACCAAAAGCTCTGCCCTGTCCTCCCTCTCCAAGGGATGGAAGGGCAGAGGCCTTTGGTGTCCCTTCCAGTCAAGAATTGGGGCCTCACAATCACTAGCCAATAGGCTTTTCTCTCATGCCTTTCTTCGTTCATGGTTCGATATTCTGGTGTCCTAGGCGTAGAGGAACCACACCAATCCATCCCGAACTTGGTGGTTAAACTCTACTGCGGTGACGATACTGTAGGGGAGGTCCTGCGGAAAAATAGCTCGACGCCAGGATAATAAAAAGCTTAACACCTCTCATTCTTATTACCTTTTCAACGAATAAAATGAAAAATCAAAAGGTCGTCTTATTCAAAACACCAATTATGACATCCCTTCTCTCCTACTTTACACCTCGGAACGTACCGTTCTTATAGAGATAAACGCGCTTTCACATCTTCTTAACCCGGAATGGCTGGGGAGAGGAAAGGTTCCTTTTTTTGAGGGTACTCCCGGGAACAGATCCAGTGGAGACGGGGTGGGGCCTGTAGCTCAGAGGATTAGAGCACGTGGCTACGAACCACGGTGTCGGGGGTTCGAATCCCTCCTCGCCCACAACCGGCCCAAAAGGGAAGTACCTTTCCCTCTGGGGGTAGGAAAATCATGATCGGGATAGCGGACCAAAAGCTATGGAACTTGGGTGTGGGTCTTTGGAATGGCTTTTTCTTTTTATTTATCGTGAATGATGGAATCATTACACATAGTATGCTCCCGGCCCATCGGCGTATTTTTTTTTGTTTTACGCCCCGTAACTCTTCTATTAGTAGCATAACAAACTTCCACGTCGTTAATATGTTTGCTCGCGGCAATTGTGAACTCTCGGGAGAATCGATGACTGCATCAAAGATGCAGTGCTAATACATCTGAGAATTCTTAATTGGCTAGTTGTAAATAGCCCCAGGGCTATGGAGCAAAGGATTATCGAGGACCCACACCGAGGTATTGGCGGTCATTTTCAAATCTCGCAGAACAGAATGGGATACGATGAGATAGAAACAAAGACAGGGAACAGGTTCCCTACTCTTAACGGTCAAAGTGAGCCCCTTTATTCTGAATTCGTTAATTAAGAATGAATCAAATCTCCCCAAGTAGGATTCGAACCTACGACCAATCGGTTAACAGCCGACCGCTCTACCACTGAGCTACTGAGGAACAACGGGAGATTAGATCTCATACAGTTCAATTCCCGTTCTCAACCCATGACCAATATGAGCTCGAACCCTCCTTCGTAACTCCCGGAACTTCTTCGTAGTGGCTCCCTTCCATGCCTCATTTCAGAGGGAACCTCAAAGTGGCTCTATTTCATTATATTCCATCCAGATCCCAATTCCATTCATTTAATACCCCCCTTGGGGTCGTTGACATAACAGATGTCATTTCTAGTCTATCTCTTTCTATTTCTTTTCTATATATGGAAAGTTCAAAAATCATCATATAATAATCCAGAAATTGCAATAGAAAAGAAAAAAGGGAGGTTTGTGATGATTTTTCAATCTTTTCTACTAGGTAATCTAGTATCCTTATGCATGAAGCTAATCAATTCGGTCGTTGTGGTCGGACTCTATTATGGATTTCTGACCACATTCTCTATAGGGCCCTCTTATCTCTTCGTTCTCCGAGCTCAGGTTATGGAAGAAGGAACCGAGAAGAAGGTATCAGCAACAACTGGTTTTATTACGGGACAGCTCATGATGTTCATATCGATCTATTATGCGCCTCTGCATCTAGCATTGGATAGACCTCATACAATAACTGTCCTAGCTCTACCATATCTTTTGTTTCATTTCTTCTGGAACAATCACAAACACTTTTTGGATTATGGATCTACTACCAGAAATTCAATGCGTAATTTCAGCATTCAATGTTTATTCCTGAATAATCTCATTTTTCAATTATTCAACCATTTCATTTTACCAAGTTCAATGTTAGCCAGATTAGTCAACATTTATATGTTTCGATGCAACAACAAGATGTTATTTGTAACAAGTAGTTTTCTTGGTTGGTTAATTGGTCACATTTTATTCATGAAATGGCTTGGATTGGTATTAGTCTGGATACGGCAAAATCATTCTATTAGATCGAATAAGTACATTCGATCTAATAAATACCTTGTATCAGAATTGAGAAATTCTATCGCTCGGATCTTTAGTATTCTCTTATTTATTACCTGTGTCTACTATTTAGGCAGAATACCGTCACCCCTTTTTACTAAGAAACTGAAAGAAACCTCAAAAACGGAAGAAAGAGATGTAGAAATAGAAACAGCTTCCGAAATGAAGGGGACTAAACAGGAACAAGAGGGATCCGAAAAAGAAGATCCTTCTCCTTCCTTTTTTTCGGAAGAAAAGGCGGATCTGAACAAAATGGATGAAACGGAAGAAATCCGAGTGAATGGAAAGGAAAATGAATTCCACTTTCGATTTACAGAGACAGACTCTAAAAATAGACCCGTTTCTGAAGAGTCTTATCTAATGAATATCAACGAGAATCAGGACAATTCAAGATTCAAAATAAATGATTCAAAAACGGAAAATAAACTAATAAAAAAATGGATACACAAGAAAAATAGAAGAAAAGATAAGAAGAAATACGGCCACCCCCTACATTTTTGATACCTTCTCCTACAAAGAAACTCATTACACCAACCCCGTTGGTAATTCCATCAATTACTCGTCTATCAAAAAAATGCGTGAATTTTGCCAATTCTCTTATTCCCCCAGTAAAGGATGTTGTATAAAAAGCATCCATATAAGCCCGATTATACGACCAATCATATAGAGCGTTTATAAATTTATCCCAATGTTTTCTTTTCGGGTCTAACTTAACAAATGAATTTATTAAATCGAAATTTTTAAAAGAGGAATAAATGGGTTTATATAAAAAGGACGCGATAAATATTCCGAAATAAGCTATACTGACTGACAAAGTTGCATTTTTTAAAAATGCATACCAATATGTCGAATCTTTTGATTTTTCATCTAAAAAGTTAATAGGGGGTTCTAACCATTTGGTTAATATATCCAAATCTGTTCTAAAAGGAAGTCCTATAGATCCAACAAACAAAGTAAATAGGACTAATAGAAGTAAAGGAAATAACATCGTATTATCCGACTCATAAGGATAAAAAAAGGCCTTTTTATTATCAAAACGAAGAATATTAATAAAAGACCATTCCCCTCCCTTTTTTCTTACATTCTGATGACTTCGAGATGTCTTTTTCGAAAAAAAAGAAGAACTTTCATTATTATTCATTCTTAATAAACTAAAATTCTTGTTAATTCTTTTTGAATACCCCTTACCCCATAGAGATATGGAATAGAAAGAAGCATTTTGATTTCCGCTATAATTTTTAAAATGAACGTTTAAATGGCCTTCAAAAGTAAGCAAATAGATGCGAAACATATAAAATGCAGTTAATCCTGCGGTGGCCCAAGCTATTATTGCAAAAATTGGCGAATAGAACCAACTATCATTAAGAATTTCATCTTTTGACCAAAAACAAGCAAGAGGTGGAATACCACAAAGAGAAAGTGTACCTAATAAAAAAGAAGTTTTGGTAATCGGTACATGTTTTGTTAAACCACCCATAAGAACCATATTCTGACTTTTATCCGGAGAATAGCCAACAACAGTTTCCATTGAATGAATAACGGACCCAGACCCTAAAAATAATAATGCTTTGGAATAAGCATGAGTAATCAAATGAAATAAAGCACTTCGATAAGACCCCATTCCTAGCGCTAACATCATATAACCCAATTGAGACATTGTCGAATAGGCTAAACCCCTTTTAATGTCTTTTTGAGCAAGAGCTAAAGTAGCTCCTAATAATAGTGTGATTATGCCTATCAACGCGATTAAATTCATTATATGGGGTATAACCATGAAAAGAGGGAGAAGGCGAGCTACAAGAAAAATCCCCGCTGCTACCATAGTAGCAGCGTGTATAAGAGCGGAAATGGGAGTGGGTCCCTCCATAGCATCGGGTAACCACACATGAAGGGGAAATTGTGCAGACTTAGCAACCGCCCCGGCAAATAATAAAGCAGCACACAAAGTAACAAAGGAAAAATGAACTTCATTATTATAAATCAAGTTATTCAGTATTTCGAATAAATCCCGAAATTCAAAACTACCTGTTATCCAATAAAAACCTAAAATTCCTAATAATAACCCCAAGTCGCCTACACGATTAGTTACAAATGCTTTTTGACAAGCATTTGCCGCAGAAGGTCGCGTAAACCAAAACCCTATTAATAGATAGGAACACATTCCAACCAATTCCCAAAAAAAATAAATTTGTATCAAATTTGAACTAGTAACTAATCCCAACATGGAAGTACTGAAAAAACTCATATAAGCAAAAAATCTCAAATATCCTTGATCGTGAGCCATATAATTATCACTATAAATAAGAACCGTGATTCCAACAGTAGTAATTAACATTGACATAATAGAAGTAAGCGGATCGACCAGGCAGCCGAATTCTAAAGAAAAATCATTATCGAGTGTCCAAGACCATATATATTGGTGGATAGAACTGCTATTTATTTGCTGAATAGCTAGATTAGTTGAAAAAACCATGACTATACTTAACAATAAAATACTTGGAAAAGCCCACATACGACGAAGATTTTTTGTTGCTGTCGGAAAAAGAAGAAGTCCCAATCCTATTAACATAGGAACTGGAAGTGGAACGAAAGGTAAAATCCACCCATATTGATATGTTTGTTGCATAAAAAAATTTAAATTCATAATTAATTCTTTCCGATTTATCGGATTTTACTTCTTTTGAAAGGAGTCAATAAAAAAACGAAAATATGCACTAACTTAACCTAACTTAAATAGAAAAATATAGACTTTTTTCATTTTTCTTTCTTTTTACTTATTCTTTCTGAATTTCTTCTAAATATTTCAAATATTCAAATCAAGAAGTTCCAATTGGTCAAATCATATGAAAGACAAAGATTAATTATGAGTCTCCTTTTAATTTTTAAATTAAAGTCAAATTTTGACAAGTTACTAAAAATATTCTTCTTTTTTTTTATATTTTTAGATAAATTTTATGCGATTTTACCATATCGTTATCGTTCATAGTCCATTCTTTTAGAAAAAAATTCTCTAATTTTTTTGAACAATAGATGTCTTTCACATCCATCTATACCAATGAGTAATCTCTTAATTTTTATTTAAATGGCAGTTCCAAAAAAACGTACTTCTGCATCAAAAAAGCGTATTCGTAAAAATTTTTGGAAAAGGAAAGGCTATTGGGCGGCGTTAAAAGCATTTTCTTTAGCGAAATCTCTTTCTACCGGGACTTCAAAAAGTTTTTTTGTGCGACAAACAAATAAAATCAAAAAATAAGTTATTAAGAAATAAAGCGGAAAACTTTAGAACAATCTAAATTCACCTGACTCAAAAATGGAACCCTTCCGTTTCAAAAAGAAAATTCCCCAATTCCATTTCCTGATGAATTAATCCATAGGAAATGGAATTCTTCTTTTTACTTTGGCCTAATTCAAACAAAGTGTTTTTTTTAACAAAAAAACACAAGATACTCTATTTTGAATATTTTTTCTTTATAGGATGGGAGTCTTATTTTTACCATCAACCTATTTGTACTATAAGATTTTCTTTTTTGTACAACTTTCTTATTTTTTTCTTTTCTATAAATTCTTATATATAGCCAATATATCTGTCGCAATCAATTCAAGCAAAAACACTTAATGAAAATATTCTGGATAAATATGTGTGAATTTTGAATAATCGAAAATCTTTTTTTGTTCATTTATAAAACTTATTTTTTGGTTGCACTTTGTTAAAATAAAATAAATAAAAAAGGGTAAATTAAAAAAAGATTTTTTGGGGGGAGGGGGGACTTAATTCATAGTAAGACTCGCTGGTTTTAGAACAGCTCAAGTCGAGAAGAGTCTAAAATCCAGAATAAAACTAAAACCCGAAACTAAAAAAATGACCCTTCATGTACATATTTGAACAAACTTTTATTCATTTATTTGAATCTTTCCTATAAAATATTGCACCTAATTGAATTCTTAAATCTAGACTATTTCTTATTCATAGGTTATTATGGGGTCAAGACAAGCCGCTATGGTGAAATTGGTAGACACGCTGCTCTTAGGAAGCAGTGCTAGAGCATCTCGGTTCGAGTCCGAGTAGCGGCATGGCATGTCATCTCCTAAAAAAATAAATAAAATAGATCCTATAATGAATAATAATGAATTCCATTTCCGATTTCGATTTTATAATTAAGGAACTTTTTTTATGATATTTTCCACTTTAGAGCATATATTAACTCATATTTCTTTTTCGACTGTTTCAATTCTAATTACAATTCATTTGATAACCCTTTTTTTCGATGAAATCGTAAAACTATATAATTCATCCGAAAAGGGCATGATAATGGTCTTTTTGTGTATAACAGGATTATTAATTTCTCGTTGGATTTATTCAAAACATTTTCCACTAAGTGATTTATATGAATCGTTAATCTTCCTTTCATGGAGTTTTTCCTTTATTTATATCGTTCCATATTTCAAAAAAAATAAAAATATTCTAAACACAATAATTAGTCCAAGTGCTCTTTTTTCCCAAGGCTTTGCTACCTCAGGTCTTTTAACTGAAATACACGAATCCACAATATTAGTACCCGCTCTTCAGTCCGAGTGGTTAATAATGCACGTAAGTATGATGATATTAGGATATGTGGCCCTTTTATGTGGATCATTATTATCAGTATCACTTCTAGTCATTACAGTTAGAAAAAATATTCTCTTTTTTTCTACGAATAATCGTTTATTAAATTTAAACGAGTCATTTTTACTTGGTAAAGCCCAATACATGCATCAAGGAAAAGGAAAAAATGTTTTACAAAAAACTTCTTTTTTTTCTCCAATAAATTATTATAAGTCACAATTGATTCAACAATTGGATTATTGGGGTTATCGGGTTATTAGTCTAGGATTTCTCTTTTTAACGATAGGAATTCTTTCTGGAGCAGTATGGGCGAACGAAGCATGGGGATCCTATTGGAGTTGGGATCCAAAAGAAACTTGGGCCTTTATTACTTGGATCATATTTGCAATTTATTTGCATACTCAAACAAATATAAAATTGAAGGGTACAAATTCAGCAATTGTAGCCTTTATTGGATTTCTTATAATTTGGATATGCTATTTTGGAGTAAACCTATTAGGAATAGGATTACATAGTTATGGTTCATTTACATTAATATCTAATTAAAAATATCTAATTAAATTCAAAAAAGGGGTTCTTACCACTTACCAATAGAAGACCAATAAGAATAGAAAAGCATACAACGCATATCAGATAAAATGAACTAGCGAGAGCCCCGTCGTTACTTTGATTCGCGGGGCTCTCGCTAGTTCAAATTCATTTTTTTACTTAACACAAGAAAAGAAAAAGCCTTCTTTTTGTCATTGTACAACGAACCCTTTTGTAAATGATAAGATAATTTTTTTTTCATTTTTTATCAATAAAAAAACTATCTATAAAAAGAATTAGATAGGATAACTTCAACCTTTTCAACTGATAGTGAAAGAACAAAATCTGGGTACATACCAATACCGAGTACGGGTAAAAAAATAGAGATCGAAAGAAATAACTCTCGCGGCCCAGAATCAAAAAAATAAGAGTTTTGGGCGTTAAATATCTTGTATCCATAGAACATCTGGCGTAACATAGATAATAAATAAATAGGGGTTAATATAATTCCAATTGCCATTACAAAAGTAATTAGGATTTTTGTCATTAAAAGAAATTTTGGACTAGTAACTAATCCCAAAAATACTATTAATTCGGCAACAAAACCACTCATACCCGGCAATGCGAGGGAGGCCATCGAAAAACTACTGAACATCGTGAACATTTTTGGCATTGGGATAGCTATTCCCCCCATTTCGTCAAGATAAAGAAGACGTATTCTATCATAAGTTGTTCCGGCCAAGAAAAAAAGTGCAGCACCAATAAATCCATGAGAGATTATTTGTAAAAGGGCTCCATTGAGCCCCATATCCGTGATAGAACCAATTCCTATAATTATGAAACCCATATGAGATACAGAGGAATAGGCTATTCTTTTTTTTAAATTCCGTTGACCAAGAGATGTTGAAGCTGCATAAATTATTTGCATTGCACCCACTATTATCAACCAAGGAGAAAATAGAGAATGAGCATGAGGAAATAATTCCATATTGATCCGAATTAATCCATATGCCCCCATTTTTAATAAGATTCCGGCTAGAAGCATACAAGTACTATAATGCGCTTCTCCGTGGGTATCTGGTAACCATGTATGTAGGGGTATGATTGGTAATTTGACAGCAAAAGCAAGAAAAAACCCAATATAAAATACTATTTCCAAGGCCACAGGATAGGACTGATTAGCCAATATTTCAAAATTTAATGTTGGTGCAGTAGAACTATATAAACCGACGCCCAGAACTCCCATTAAAAGAAAAATAGAACCCCCTGCCGTGTACAAAATAAATTTTGTAGCCGAATACAGACGTTTTTTTCCTCCCCACATGGATACAAGTAGATAAACGGGAATTAATTCTAACTCCCACATGAGAAAAAAAAGTAAAAGATCCCGAGAAGAAAATAATCCTATTTGTCCACTGTACATTGCTAACATTAGGAAATGAAATAATCGAGAATCTCGAGTAACCGGCCAAGCCGCTAAAGTAGCTAAAGTAGTGATGAATCCCGTTAGTAAAATGGGTCCTATAGAGAGTCCATCTATTCCTAATCTCCAATGAAAATCCAAAAAAAGGATCCATTTATAATCCTCCATTAGTTGGATTAATGGGTCATCTGATTGAAAATGATAGCAGAATGCATAAGTCGTTAGAAGAAGCTCTAAGATACACATACATATAGTATACCAGCGTATTACTCTATTTCCCCTATGTGGAAGAAAAAAAATTAAGCAACCTGCAAATATTGGCAAAACTGCAATTATTGTTAAACAAGGAAAATGGTTCGTGGTAAAGACAAGATACGCTTGGGCCAGAAAAACCCGTGCCCAAAATGAAATTAAATTGAGCACGAGTTTTGTCGATAAAAAAAATAAAATGGGTTCAAGTAGAGTTTTATGGAATGTATCAATAAGCTAGACCCATACTGCGAGTTGTTTCATGCCATAAATAAACCCGAACACTCAAAAAATCCGTCGGACACGCGGATTCACACCTCTTACAACCAACGCAGTCTTCGGTCCTTGGGGCAGAAGCTATTTGTTTAGCTTTACATCCATCCCAAGGTATCATTTCTAATACATCAGTGGGGCACGCCCGGACACATTGGGTACATCCTATACATGTATCATAAATCTTTACTGAATGTGACATTGGATCTATACATTTTGAACGTCATAAATTTTCGGTCTAGTAAACTAACTTATAAATGAATCCTATAGTTAGATACCAGACGAATCAATGAGTGATCATAATCAATTTACTTCCGAATTTCTTTATGAAAAAGGACCAAAATACTTTGATTTCCTATGTTTGTTTTTGCAACCACGACGATACCTTACCCGCCTCAAACCTATGAATTTGAACTTATTTATAAATATTCAATTTTGCACTGATACAATAATGAATACTATTTATTCAACAAGTTTGATTGGTTAATACGAGTTGATTTTCTGTTACGATAAATTGATGAAACAATAGCCGGTCCAATAGCTGCTTCAGCGGCTGCAATAGTTATAACAAAAATTGAAAAAATGTCTCCTCTTAATTGACGATTATCAAAAATATCAGAAAATGTTACAAAATTTATATTAACTGAATTTAATATAAGTTCAAGACACATAAGGGCTCTAACCATATTTCGACTTGTGATCAATCCATAGATACCAATAGAAAATAAATAGGCACTCAAAACAAGTATATGTTCGAGCATCATTAATCAACTCCTTATCAAGATCAATTTTGATTCGTTTTAATCTAAACAATAATTCAATAGATTAGATTCTAACAAATATGAAACAAGGAAATAGATTGGTAATAGATCGATATAAAAGTAAAGCCTTTCTATTCCATTTTTTAAACAGAAACAGTAATTCAAATTAACGAATTATACCTTTTGTGTTAGTTAATTCTATTTGAATTAAATTACTTTTGAATTAAATTACTTGTTTTAAAGATTTCTTATTGACGAGCTATAGAAATAGCACCTATTAAAGCGACTAAAAGGATTATTGAAATGAGTTCAAATGGAAGAAAAAAATCCGTTGCTAAATGAATTCCAATTTGTTGACTATTACTTATCAAATCTTGTTCTAAAATCTGATTTGATTTTGTAGTCCAGCTGATCCCATACCAGGCTGTATCTGGAATAGTAGTAATTAGTGAAATAAAAAGACTTGTACAAATCATTGAAGTAACTCCATCCCCAACCGTCCAAAGATGAAAATCTTTGTAATATTCTGAACCATTCATAAACATCACAGCAAAAATTATTAAAACATTTATAGCTCCTACATAAATAAGGAGCTGCGCAGCAGCTACAAAATAAGAGTTCGATAGAATATAGAATAAGGATATACAAAAAAGAACCAATCCCAATGAAAAGGCCGAATAAATTGGATTCGGAAGTAATACTACTGCCAGACTTCCTAATATAAGACCCAATCCTAGAAAGACTAAAAGAAAATCATGTATTGGTCCGGGTAAATCCATTTGATTTTATCAAAAAAATCGAAATATTTCATGTCTTTGTTGACCTGACCAGGAAAAAAGAAGTTATCTTTTTTTTTTATTTATAAATGTTTTGTGAATCGAGAGTTTTATACATTGTTGAGTTGAGGTAAATTCGAAGAAATTGTTCGAATTGTGTAATCTTCAATTATTGATACTGGTAACCGGCCTAAAGCAATTTGATTATAATTCAATTCATGACGATTATAAGTAGAAAGCTCATATTCTTCGGACATTGATAAACAATTTGTTGGACAATACTCAACACAATTACCACAAAATATACAAATTCCAAAATCAATACTGTAATTAAGTAATCGTTTCTTTCGAATATCCGTTTGCAATTTCCAATCTACAACGGGTAGATCTATAGGACATACACGAACACATACTTCACAAGCAATGCATTTATCAAATTCAAAGTGGATTCGGCCTCGGAAACGTTCTGATGTAATCAATTTTTCATAGGGGTATTGAATAGTTACAGGTAAACGATTTGCGTGGGACAAGGTAATCGCGAAACCTTGACCAATATACCTGGCAGCTCGTGTTGTTTGTTGACCAGAGTTCAAGAACCGAGTTAGCATAGGGAACATGTCGGAATATCTATAAATAATTTTACTCGTTTCTTTCTCTTGTTTGAGACAAGTTATGAAGAATCTAATATTATATTCCTTTACAGTGAAAGAAGTTGGAACGAAGTCGTTAATAATAGATTACCTAAAGAAATAGGTAAAAGAAATTTCCATCCAAGATTTAATAGTTGGTCCATTCTTAGCCTTGGTAAAGTCCATCTTGTTGCAATAGAAATGAATAAGAACAAATAAGTTTTAGTCAGTGTAATAAAGATACCTATTATTGTTCCAAATACCTTCCCTCTTTTATTTATGTCAAATAACTCAGGACCAAATAGGTTTGGAATAGAAAGATTCCACCCCCCCAAGTAAAGAACTGTTACAAATAATGACGAAATTAATAGATTTAGATACGAAGCAACATAAAATAAGCCAAATTTGATACCCGAATATTCGGTTTGATAACCAGCTACTAATTCTTCTTCTGCTTCTGGTAAATCAAAAGGCAATCTCTCACACTCGGCTAGAGAAGAAATTAGAAAAATGATAAACCCTATAGGTTGACGCCACAAATTCCATCCCCAAAAACCATATTTGGATTGTGTTTCAACTATATCAACTGTACTTAAACTGTTAGATAATCATAGTCGACAATAACATTACTGCTTTCATCGCTATTACAGAACCGTACATGAGATTTTCACCTCATACGGCTCCTCATAGGTCACAAATAAATCTAATAACCTTTCAACATTATTTATCTTGATGTGTTTGTAGGATCTATAGAGAATAAAACTCTTATCCTAAGGCCTAGAATTAGACTAATGGAATTCTGTCTGCTAGATTTATTATTATAATAAAAAGTGCTTCTGAATTGATCTCATATTTTAAGAATTTTAATTTTTCTTTGTTGATTAAAAACTTTAGCCTTGAATGAAAAAAAAAATACTTTTTAGAGGAATATCGCATAGATATTTGATTTTTCAACTTCTCCTTTTCGATTACGCAAAATAATTTAGGCATTACATAACAAGAATTTTTTTCTTCCTATTCTCCTTTCTCAGAAAAGAAGCATTATCCCCATTATCAAAAGTAAAATATTTCTTCGTTTTGATAGTTATTTACTTAATCAGTGGACAGGAACATACTCTGGGTCGAAATCATGGGGAGTACTTCTTAAGAATTTCTACCAATTTTAAGCCCCAATTCGAATTGTTTTTCTATAAAAAAAATATCCTATTGGATAATTTTCAGAATCTCCATTACTAATCCTTTGTGTATCTTGGTCTTCCTAACCATCCACTCCTTTTTTTGAATCTTTCATTAGGATAATACATCTATGGTAATAGTATAGAAAAACCCATACAATTGATCTTTTAAACCCGCTTCAAGCCATGATGATTAATAAGCCAATCTTGGGGTAAACAGCCTTGACTGCTTATGTTTACTTTTGCTTAATTCTTGTACATAGGAAATGAGATTTCATTCTTTTAACAGCAAATTTGTAAGCCGTTTTATTTCACTCATATAACTATCTGGTTTAATTCATCAACCCAATGATGAATAAAAAAATAGATATTCAAATCATTTCATTTGACTTTCTTGTTATAAAGAAAAGAAATGGGGGAATTTTTATGTCTCACCGAATCACACGTAGAGATATTGATAATACACATAGAGTTAATGGTATTTCATAACTAATTGATTGAGCAGCAGCCCTTAATCCACCTAAAAAGGAATATTTATTATTTGATCCATATCCTGACATAAGCAATCCAACCGGAGCAAGACTTGAAATAGCGATCCATAAAAAAACACCAATACTAAGATCAGCTAGAATAAAACGATAGCTAAAAGGAATTATTGAATAACTTAGTAAAATGGATATGACTGCTATGGATGGACCAATACTGAATAAACGAGTATTTCCTCTAGATGGAAGAAGATTTTCTTTGAAAAGTAGTTTTGTACCATCGGCTAAAGCTTGAAGAATTCCCAAAGGCCCCGCGTATTCGGGTCCAATACGTTGCTGTATCCCTGCAGATATTTCTCTTTCTAACCAAACAATTACTAGAACACCCAGTGTGATTCCTAATACAAGAATTAAAATAGGTACAAGCATCCATATGATCCCATAAGCTTCTTTTAAGGATTCCAATCTGGAAAAAGAATGGATAGCTTCTATTCCTGTTATAGCAATTATCATTTCAACGATCAACTTCTCCCATAATGATATCTATACTACCTAGTATCGTCATAATATCAGCCAATTTCATTCTTTTAACTAACTGCGGAAGAATTTGCAAGTTGATAAACCCCGGCGGTCGGATTTTCCATCTCCAAGGAAAAACACTCTGATCTCCGATCAGAAAAATTCCCAATTCTCCTTTTGGTGCTTCGACTCTTACATAAAGTTCTTGCTTGGACAATTCAAAAGTGGGAGAAGGCTTTTTACTAATAAATCGATATTCAAAATCATTCCATTCAGGGTCTTTTATTCTATCAATATCAAAGCGCCGGCTTTCTAAATTCTCATAGGGCCCCCCTGGAATTCCTTCCAAGGCTTGTTGGATTATTTTTATGGATTCTGTCATTTCACTGATTCGTACTAAATAACGAGCTAATGAATCCCCTTCTTTTTGCCATTTAATTTCCCAATCAAATTCGTCATAACACTCATAACGATCAACTTTACGAAGATCCCATTGTATTCCGGAAGCTCGTAGCATTGGCCCCGATAAACCCCAATTTAGTGCTTCTTCTCCGCCAATAATACCTACACCTTCAACTCGTTCTAAAAAAATAGGATTTCGTGTAATAAGCTTTTGATATTCAGCAACCCCAGTTAAAAAATAATCGCAAAAATCCAAACATTTATCTATCCAGCCATAAGGTAGATCAGCAGCGACCCCTCCGATACGAAAATAATTATGCATCATGCGCATACCGGTAGCAGCTTCGAATAGGTCATATATCAATTCTCGTTCTCGAAAAATATAGAAAAAGGGGGTCTGTGCCCCAATATCTGCCATAAAAGGGCCAAGCCATAACAAATGGGAAGCGATACGACTCAACTCCAGCATAATAGCTCTAATATAGCTAGCCCTTTTAGGTACTTGAATATTTCCTAGCTGTTCAGGTCCATTTACGGTTATTGCTTCTGTAAACATGGTAGCTAAATAATCCCAACGTGTTACATAAGGCAAATATTGTATAATTGTTCGATTTTCCGCAATTTTCTCCATTCCTCTATGTAAATAACCCAATATAGGTTCACAGTCAATAACATCTTCACCATCGAGAGTAACGATCAGTCGAAGAACACCATGCATTGATGGGTGTTGAGGCCCCATATTCACTATCATGAGGTCGTTTCTTGTAATTGGTGTAATCATAAGTATTTCTCGAGTCAGTCTTCCATGCATTTCTGAAAGTAAAAAAAAGTTCATTAAAATTTAAAGGACTAAGCTCATCAAACGGTATCATGCTTCAAATTAACGAGTTTTTATTTCTCGAATATCCAACTCATCAATTAATTCTTTATAGCGTCCTCTACTTCTTTTTGACAAATAGGCTAGTAGTCGTTGACGTTTTCCCAAAATTTTGCGCAAACCTCTCTGAGATGAAAAGTCTTTTTTGTGCAATTCCAAATGTGAAGTAAGCCTCCTTATCTTAGTGGTGAAACTGAATATTTGAAATTCAACAGACCCTCTATTTTCTTCATTTTCTTTTTGAGAAATAATCGAAATGACTGAATTTTTTACCATAAAAAAATCCCCCTTTTTCCGTGTACAAATATGGATTTTACCGATCAGTAATAATAATGCTATTAATTTTTATGTGGTATATACAATAATTTAATCCAAATAACTCCTAATTTTCTGAATTCAAACCAACCAATCGAATTTCAAATTAGATTTAGATATAAATAGAAAATGATTGGTACATTTTCGCATCGAAGACCTCAAATTAAGAAGCTTCTGTTAATTCATTTCGAGATCTAATTGAAATATTATTCATAGTCATTTCATATTGGATACTAGAATGAAATGTGAGACAAGAAAAGCACGTGATCGCTATATTAATTTCATATACCCTATAATTATATATAGGGTATATAGAAATAGGATCTAGGATATATATATAAAGTTTATTATTCACAGAATTTCAATCGCGGATACAGATATATTCTTAACATACCGAAACGACTGCCATTATTGGTATCAAAACAATAACGATTCATACAAGCTAAATCTTCGAATCGATAATTAGGCCAAAGAAAGAGCTTTAATTTCATTAATTTATTTTTTTCTCTATCAAGATGGTTATTGTCATGTGAAACTTGGCTGCTGTTTGTTACGTTCTTTTCATTCCAAAATACTGGATTTCTCTCTATAAAATTTCTATTTTTTGAACTGAAACAAATTAGAATTCTCACTTTTCTACGACGTTTAAACGATAAAATATTTTCCGGAACAAGTAAATCAAAATTATTTTTGTCTCTATTTTTGGTTATTCTTTGATGTGGTAAAATAGTTTCATCAAAATGTTTCTTAGAAACATATCTTTGCTCTTGATATTTTTGATTAATTTGATGCTTACTCTTATGAAGCAACGAAATACCTATGGTTTGGTACATAATAAATTGTCCATTTTTTTTGCCAGACAAACGAAGTGGTTCTACAATCAATACTCCTTTCTTCATCAATTCGGAGAGAGTTAAATTCTTTTGAATCAACATTATATCCAAACTCATTTCTCTTTTTTGAATGGAGGATATAGTAATTTTTCTTGGATCTAGCAGTCTAAGCAGGAGACAGTAGACCTTGATATTATTGATCATTCTTTGATTCAAAGTTGCGCCCCATCTCAATTGAAAAAGCAAATAACGTTTCAGGAAGAAATCTAGTTCTGCTTCTGTATTTCTTTTGTATTGTTTTTTATTTTTCCCCTTTTTCGTGTCCGAGCTTGCATAATTTTCTTCAATATCTTTTTGTTGTGAGAGAACGGATTTGCGGTCTTCTTGGCTTATGGGTTCTTTTTCTTCTTCATTTCGATACTTTTTATTCGATGCTATCAACAAATTTATCTTTTTCTTTTCATTAATCTTTTTATTTTTACTACTATTTAAATTTAAAAGAAGTAATTTGCTTGGTATAAACCAAGGTTTCATTTTATATGCCTTATAAAGTAACACAAATTCTGGGAATAGCCAAAATCCCAGATTCGGTATAGGGCGCTTTAGCATTTTTTCATTCATTCCCATCCAATCAAAAAACCCCTTGTGAGAGTTTAGTGAATTGGTTTCTGGAATCATAAGAAAAAAAAGATCTTTTTTAGATATTATTTGAGAGTTTTTAGTACGAATTTGATCATTTTGATTCCTATTGGTATCAATTATGATCCAGGCCTCAATATCTATTTTTTGTCTAAGATAAAAATTGAAAAATTTCCAATCAAAATATTTTCTATCAACCGGTTTTTCCGTATATGGAATATCAACCTGCCCTAGATCATTTGGAATAGGGATGTTCCTCCGTATATCAAAAAGGGCTTTTTTGGCCCTGTTATAAGTATAAGAAATTTCTTGGTTCTTATTTCCTTCAAAGGGAGGTCTATAAAAAAAGCATTCCATTTTATTTTCATAATTAATAAATTTATATGATAAAAGATTATATCTATAGTATTTTCGAAAATTATCTTTTTCATTAGATAATAAATCTACTTCAGATTGTTTTTTGGAACCAACTAATAGGTTTTTTTCATATGAATGCCGCTTGCTTAAATTTTCCTTTTTAGCTATACAGCGCTGGCGAACTAGAGTTCGCCATTTTTCTGGTATTAATCTAGACCATCTGATCTGAGATAAATGGTATTGAAAATGCCCCTTTAACCAGTTTTTCCATTGATTCGTTTCATAGCCCGGAAGTTTCTTATTTGCTAATTTCGAATTAACCATTCCTTGTCTTTCAAAAGAATCCTTTATTTTAGGCTTAATAAAGGGGGGTATTCTTTGATATTGAACAGCAGATCTTACCGAGTTACTAATTTTGATTTGTGATAATTTGTAAAATACATAGGCTTGTGACATGTAGGATAAGTCATAAAAAATACGTGAATTTTCTTTAATTTTAATATTACTAATCTTATCAAGTGGCTTTTTTATAGCCGAAATAAACGCAATTGGAGTTTTCTTTTTTGTATTAATTTTTGTTTGTTTTCTTTCATTATTGTAAATCGATTTATCAATAATTTTTTTTATTAATTTAAGAAAAAGTTCTGTATTTATTCTGGGAATATTAATGATAGATAAAAATGTATCTGTGTAGGTTTTTTCAATGAAAATTTTTAAAAAGGAGGGTAATTTACAGATTAATCGAGCATTTCTTCTTTTTAATATTTGCCATTTTTCAAATCTTTTAACATTATAACTTGTTTTCTTAGGACTAAGATTATTTATTCTTGGAGTTACTTTTTTTTTCTCTTTTGAGATTCTTTCTATTTTATTTCGGATTGTACTTGTTCTATCAGTGAGATCCTTCGTTTTTTTTTCTATCAATGGAGAATTTGTCCAACTCGGAGATGCAATTTGACTAAAGGATTCGTGAATTATCTGATTGCTTATCATGGAATTTTTTTCATCTTTAAGTTCGCTCGATTTATATACTTCTCTTGATTTAAACAATAGAATTGGATTTACTTTTGAAAGTTCTTTTGTTATTTTTTTTATAAAAAAAACACCTCCGATAACCCATTTTTTTATTTCTTTTGAAACGTTTCGAAGTAATTTTGTTTTTTCTTTAAAAACTGTTAGAACTCGAAAATACTTCTTTTTACCTTTTTCTATTTGTTTTTTTAATTCCTTAAAAATGGGTTTAAAAAAAGAAGGACGTTTTCGGGGCGGACCAAAAGGAAGTTCCGCTTCCATTCCCCAAATTGTTAAAAAACAAAAATCATCTTTTTTCTTTTTCATTAGATCTTTCTGAGAGGATCGTGATTTTGATTTGCGCCAAGGTTTCAGACAGAAAGGAAACAATATTTTTATCTGAATACCGTCTGTCAACCAACTTTTTGGAAATTCTGTTTCGGATAATGGAACACCGTTATAGGTACATTTAAGATGTATCTCTTTATTCCATTCCTGGAAATCCTCAGCCCATTCAGTAAGTTGGAATAGGAGTATACGGCCAATATTTTTTGTAATTATTAATAAAGGTAATAGAATGCTTTTTCTGAAAATAGATTGAGTTATTAACATACAACCTCTTATTACTTGCGCAAGTTGAATGCTATCCCAGGCCTCTGCTATCCCTATTCGTACTTTTTCCTTTCTTTTGTTCTTTTCTTTTTTTTCTTCTCTTTTTGTTTGTTCTTTTGTATACTCGACTATTTTGAATGTTTCTCCTTTACACACCCAATTTCGAAAAATTACTTTAATAAATCCGGAGATATCAAAAGAAAAAAGAGGAGATTTTTGCAGTCTTTCAAAAAAAAAGGGGGAATGGGCATTTGCTTCAAACAATTTTGAAATAACTATTTTACGCCTTTGAGCTCGCATAGAACCTTTGATTATATCCCGTCGAAAGTCCGATTGTTGTGAATAACGTATCAAAGCTACTTCGTCTAGTTGATCGGGCATATTAGTATCCATAATATTAGAATCACTATTTGCCGTGTTAGCAGTAAAAATCACTACACGTTTGCCGTTTCTTGAACGAATTTGATGATCTACTGGTACGTCTTCTTGATATTCTCCTGATTGTTGTTCTAAATCGGTAATTAATCTGTATGACCATCGAGGTATTTCTTTACTGATTTCTTTTATTCTAATCGATTTTCTGCTAATTTTTCGACCATCAGGATCAGTTACAATTTGAGTTAATAAATATTTAAAATTTTTTCTTCCTTTTTCGGAATCTATTCTTCCTTCTGAAAATAAAAAAGAACCTTTCGGGTTTAGATTGGGAAATTCTGATTCTCTACCAAATTTACTGATGAAAGTTAAAAAATTAAAAATTTCCGTTGATAATGGTTTTTTATCAAATCTATTTTTTTTCTGTTCAAATTCTTGATAATCAGCATCTGAAAGAAGTATACCATGAATCTGATTTATCTCAAATTTATCTATGATATTTTCTATCAAAGTGTTTTTTAAGGTTGAAGGGGAATTCTTTTTGTAGATTGTTTTCCGATATGATCCGTTGAGGAAAGGATCATATACCTTTGATAAGTATTCTTTTGTAGAATCGTCATTACACAATCGACTTCTTGTTTCCAGTACACTCAAAGAAATAGCTTCTTTGTCTAGAGCTTTAATTCGATTTTGAAATTCGTTGTTGAAACTTTTCTCTTTTTGTTTGTTGGTATAAACCCAAGGATTGTAAAGTTCATTACATGATAATTTTTCGAAAAGAGGCGGAGATATCCCTCTTTTTATCATTTCCACAAAAATGGATAAACCAGGAGGATATGTAAAAGAGATTCTTTTTTTTCCATCACTTTGGCATATGTCACAAAAATATTGTGACATTTCATTTCTGACAACCCCGTAAAATTGATTATTTTTTATGTAGCGAAATGGTCGATTCCATCGCTTCGAATCGAAAAGAAGAGTTAGAAGGGGTTTTTCAAAGAAGATTAGTTTATTTTCCGTTTTTGAATCATTTATTTTGAATCTTGAATTGTCCTGATTCTCGTTGATATTCATTAGATAAGACTCTTCAGAAACGGGTCTATTTTTAGAGTCTGTCTCTGTAAATCGAAAGTGGAATTCATTTTCCTTTCCATTCACTCGGATTTCTTCCGTTTCATCCATTTTGTTCAGATCCGCCTTTTCTTCCGAAAAAAAGGAAGGAGAAGGATCTTCTTTTTCGGATCCCTCTTGTTCCTGTTTAGTCCCCTTCATTTCGGAAGCTGTTTCTATTTCTACATCTCTTTCTTCCGTTTTTGAGGTTTCTTTCAGTTTCTTAGTAAAAAGGGGTGACGGTATTCTGCCTAAATAGTAGACACAGGTAATAAATAAGAGAATACTAAAGATCCGAGCGATAGAATTTCTCAATTCTGATACAAGGTATTTATTAGATCGAATGTACTTATTCGATCTAATAGAATGATTTTGCCGTATCCAGACTAATACCAATCCAAGCCATTTCATGAATAAAATGTGACCAATTAACCAACCAAGAAAACTACTTGTTACAAATAACATCTTGTTGTTGCATCGAAACATATAAATGTTGACTAATCTGGCTAACATTGAACTTGGTAAAATGAAATGGTTGAATAATTGAAAAATGAGATTATTCAGGAATAAACATTGAATGCTGAAATTACGCATTGAATTTCTGGTAGTAGATCCATAATCCAAAAAGTGTTTGTGATTGTTCCAGAAGAAATGAAACAAAAGATATGGTAGAGCTAGGACAGTTATTGTATGAGGTCTATCCAATGCTAGATGCAGAGGCGCATAATAGATCGATATGAACATCATGAGCTGTCCCGTAATAAAACCAGTTGTTGCTGATACCTTCTTCTCGGTTCCTTCTTCCATAACCTGAGCTCGGAGAACGAAGAGATAAGAGGGCCCTATAGAGAATGTGGTCAGAAATCCATAATAGAGTCCGACCACAACGACCGAATTGATTAGCTTCATGCATAAGGATACTAGATTACCTAGTAGAAAAGATTGAAAAATCATCACAAACCTCCCTTTTTTCTTTTCTATTGCAATTTCTGGATTATTATATGATGATTTTTGAACTTTCCATATATAGAAAAGAAATAGAAAGAGATAGACTAGAAATGACATCTGTTATGTCAACGACCCCAAGGGGGGTATTAAATGAATGGAATTGGGATCTGGATGGAATATAATGAAATAGAGCCACTTTGAGGTTCCCTCTGAAATGAGGCATGGAAGGGAGCCACTACGAAGAAGTTCCGGGAGTTACGAAGGAGGGTTCGAGCTCATATTGGTCATGGGTTGAGAACGGGAATTGAACTGTATGAGATCTAATCTCCCGTTGTTCCTCAGTAGCTCAGTGGTAGAGCGGTCGGCTGTTAACCGATTGGTCGTAGGTTCGAATCCTACTTGGGGAGATTTGATTCATTCTTAATTAACGAATTCAGAATAAAGGGGCTCACTTTGACCGTTAAGAGTAGGGAACCTGTTCCCTGTCTTTGTTTCTATCTCATCGTATCCCATTCTGTTCTGCGAGATTTGAAAATGACCGCCAATACCTCGGTGTGGGTCCTCGATAATCCTTTGCTCCATAGCCCTGGGGCTATTTACAACTAGCCAATTAAGAATTCTCAGATGTATTAGCACTGCATCTTTGATGCAGTCATCGATTCTCCCGAGAGTTCACAATTGCCGCGAGCAAACATATTAACGACGTGGAAGTTTGTTATGCTACTAATAGAAGAGTTACGGGGCGTAAAACAAAAAAAAATACGCCGATGGGCCGGGAGCATACTATGTGTAATGATTCCATCATTCACGATAAATAAAAAGAAAAAGCCATTCCAAAGACCCACACCCAAGTTCCATAGCTTTTGGTCCGCTATCCCGATCATGATTTTCCTACCCCCAGAGGGAAAGGTACTTCCCTTTTGGGCCGGTTGTGGGCGAGGAGGGATTCGAACCCCCGACACCGTGGTTCGTAGCCACGTGCTCTAATCCTCTGAGCTACAGGCCCCACCCCGTCTCCACTGGATCTGTTCCCGGGAGTACCCTCAAAAAAAGGAACCTTTCCTCTCCCCAGCCATTCCGGGTTAAGAAGATGTGAAAGCGCGTTTATCTCTATAAGAACGGTACGTTCCGAGGTGTAAAGTAGGAGAGAAGGGATGTCATAATTGGTGTTTTGAATAAGACGACCTTTTGATTTTTCATTTTATTCGTTGAAAAGGTAATAAGAATGAGAGGTGTTAAGCTTTTTATTATCCTGGCGTCGAGCTATTTTTCCGCAGGACCTCCCCTACAGTATCGTCACCGCAGTAGAGTTTAACCACCAAGTTCGGGATGGATTGGTGTGGTTCCTCTACGCCTAGGACACCAGAATATCGAACCATGAACGAAGAAAGGCATGAGAGAAAAGCCTATTGGCTAGTGATTGTGAGGCCCCAATTCTTGACTGGAAGGGACACCAAAGGCCTCTGCCCTTCCATCCCTTGGAGAGGGAGGACAGGGCAGAGCTTTTGGTTTTTTCATGTTGTCAAAGAGTTGAACAATGGTTTTTCGTGTTGTCAAAGATTTGACCAATGAAAATAGATGGCGAGTGCCTGATCGAATTGATCAGGTCATGTAGGAACAAGGTTCAAGTCTACCGGTCTGTTAGGATGCCTCAGCTGCATACATCACTGCACTTCCACTTGACACCTATCGTAATGATAAACGGCTCGTCTCGCCGTGACCTTCTCTTGAATTCTCAAAACTTCTGTCGCTCCATCCCCCCAGGGGCAGAGAACCCGTCGCTGTCTCGGCTGTGCTACCGGAAGCTCTGGGGAAGTCGGAATAGGAGAGCACTCATCTTGGGGTGGGCTTACTACTTAGATGCTTTCAGCAGTTATCCGCTCCGCACTTGGCTACCCAGCGTTTACCGTGGGCACGATAACTGGTACACCAGAGGTGCGTCCTTCCCGGTCCTCTCGTACTAGGGAAAGGTCCTCTCAATGCTCTAACGCCCACACCGGATATGGACCGAACTGTCTCACGACGTTCTGAACCCAGCTCACGTACCGCTTTAATGGGCGAACAGCCCAACCCTTGGAACATACTACAGCCCCAGGTGGCGAAGAGCCGACATCGAGGTGCCAAACCTTCCCGTCGATGTGAGCTCTTGGGGAAGATCAGCCTGTTATCCCTAGAGTAACTTTTATCCGTTGAGCGACGGCCCTTCCACTCGGCACCGTCGGATCACTAAGGCCGACTTTCGTCCCTGCTCGACGGGTGGGTCTTGCAGTCAAGCTCCCTTCTGCCTTTGCACTCGAGGGCCAATCTCCGTCCGGCCCGAGGAAACCTTTGCACGCCTCCGTTACCTTTTGGGAGGCCTACGCCCCATAGAAACTGTCTACCTGAGACTGTCCCTTGGCCCGTAGGTCCTGACACAAGGTTAGAATTCTAGCTCTTCCAGAGTGGTATCTCACTGATGGCTCGGGCCCCCCCGGAAGGAGGCCTTCTTCGCCTTCCACCTAAGCTGCGCAGGAAAGGCCCAAACCCAATCCCAGGGAACAGTCAAGCTTCATAGGGTCTTTCTGTCCAGGTGCAGGTAGTCCGCATCTTCACAGACATGTCTATTTCACCGAGCCTCTCTCCGAGACAGTGCCCAGATCGTTACGCCTTTCGTGCGGGTCGGAACTTACCCGACAAGGAATTTCGCTACCTTAGGACCGTTATAGTTACGGCCGCCGTTCACCGGGGCTTCGGTCGCCGGCTCCCCTGTCATCAGGTCACCAACTTCCTTGACCTTCCGGCACTGGGCAGGCGTCAGCCCCCATACATGGTCTTACGACTTTGCGGAGACCTGTGTTTTTGGTAAACAGTCGCCCGGGCCTGGTCACTGCGACCCCCTTTGTGAGGAGGCACCCCTTCTCCCGAAGTTACGGGGCTATTTTGCCGAGTTCCTTAGAGAGAGTTGTCTCGCGCCCCTAGGTATTCTCTACCTACCCACCTGTGTCGGTTTCGGGTACAGGTACCCTTTTGTTTAAAGGTCGTTCGAGCTTTTCCTGGGAGTATGGCGTGGGTTACTTCAGCGCCGTAGCGCCTGGTACTCGAACATCGGCTCGAGGCATTTTCTCTACCCCTTCTTACCCTGAAAAATCAGGGGCACCTTACGTTCTTGAACCGATAACCATCTTTCGGCTAACCTAGCCTGCTCCGTCCCTCGGGACCAACAAGGGGTAGTACAGGAATATTCACCTGTTGTCCATCGACTACGCCTTTCGGCCTGATCTTAGGCCCTGACTCACCCTCCGCGGACGAACCTTGCGGAGGAACCCTTAGGTTTTCGGGGCATTGGATTCTCACCAATGTTTGCGTTACTCAAGCCGACATTCTCGCTTCCGCTTCGTCCACTACTGCTCGCGCAGAGGCTTCCTTCTAAGGCGGAACGCTCCCCTACCGATGTATTTTTACATCCCACAGCTTCGGCAGATCGCTTAGCCCCGTTCATCTTCGGCGCAAGAGCGCTCGATCAGTGAGCTATTACGCACTCTTTCAAGGGTGGCTGCTTCTAGGCAAACCTCCTGGCTGTCTCTGCACCCCTACCTCCTTTATCACTGAGCGATCATTTAGGGGCCTTAGCTGGTGATCCGGGCTGTTTCCCTCTCGACGATGAAGCTTATCCCCCATCGTCTCACTGGCCGACCTTGACCCCTGTTATTTTGAGGTCATATCTAGTATTCAGAGTTTGCCTCGATTTGGTACCGCTCTCGCGGCCCGCACCGAAACAGTGCTTTACCCCTAGATGTCCAGTCAACTGCTGCGCCTCAACGCATTTCGGGGAGAACCAGCTAGCTCTGGGTTCGAGTGGCATTTCACCCCTAACCACAACTCATCCGCTGATTCTTCAACATCAGTCGGTTCGGACCTCCACTTAGTTTCACCCAAGCTTCATCCTGGTCATGGATAGATCACCCAGGTTCGGGTCCATAGGCAGTGACAATTGCCCTATGAAGACTCGCTTTCGCTACGGCTCCGGTGGGTTCCCTTAACCAAGCCACTGCCTATGAGTCGCCGGCTCATTCTTCAACAGGCACGCGGTCAGAGCCCTGGCTCCTCCCACTGCTTGGGAGCTTACGGTTTCATGTTCTATTTCACTCCCCGACGGGGGTTCTTTTCACCCTTCCCTCACGGTACTACTTCGCTATCGGTCACCCAGGAGTATTTAGCCTTGCAAGGTGGTCCTTGCTGATTCACACGGGATTCCACGTGTCCCATGCTACTCGGGTCAGAGCGTAAGCTAGTGATGCTTTCGGCTACTGGACTTTCTCCATCTAGGGTGCAGCATTCAGACTGCTTCGCCTAGCAGCACGACACTTGTATTGCTCTCCCACAACCCCGTTTTCACGGTTTAGGCTGCTCCCATTTCGCTCGCCGCTACTACGGGAATCGCTTTTGCTTTCTTTTCCTCTGGCTACTAAGATGTTTCAGTTCGCCAGGTTGTCTCTTGCCTGCCCATGGATTCAGCAGCAGTTCGAAAGGTTGCCCTATTCGGGAATCTCCGGATCTATGCTTATTTTCAACTCCCCGAAGCATTTCGTCGATTACTACGCCCTTCCTCGTCTCTGGGTGCCTAGGTATCCACCGTAAGCCTTTCCTCGTTTGAACCTCGCCCTTATAAATTAGAATTATAAATAAGGCTATGCCATCCTAAGGTGCTGCTAAATGGATGGATCTTATCAACGTCCATGAATGATAAATCATAGATCGAACCGCCGAATCGGAAAAATTGGGTGCTATCATATAGCTTTGTATCGGCTAAGTTCATGAGTTGGAGATAAGCGGACTCGAACCGCTGACATCCGCCGCAGGGTAAACCACCGCCTCTCATGCCCCCGACTGATTCTACCATAGAGGCCAACGATAGACAATAACTCCCCCCCGAACACAGCTTACAACTTTCATCGTACTGTGCTCTCCAAAGAGCAACTCTTCTCAAAATCTCACTCAAAAGGTGCTGAGTTGGAATCCCATTCTAACTAAGGATTCTTGTGGTTCCGAAGGTTCCAGCTACAGGAGAACCAGGAACGGAGAGCCCCCCCTTTCCGCCCGACTCTTTGGTCTTAAGAACGCTGGTTTTAAGAATGAGTGATTGCCCTTCTCCGACCCTTACTGCCCAACCTGAGAACGGACAGCTAATGCGTTCCACTTATTGAACAGGGTTCTATGGTCGGTCCGTGACCCCTGGATGCCGAAGGCACCCTTGGGGTGATCTCGTAGTTCCTACGGGGTGGAGATGATGGGGTCGGTCCATGGATTTTCCTTCCTTTTCTTTTGCCGCATTTCGCTCAAAGGGTTGAAGGGAGATAGTGCACCAAGCTGTTCGCAAGGGCCAACTTGATCCTCTTCCCCAGGGATCTCAAATAAGGGATCCTGGGAGAGCCGCCGACTCCAACTACCGTCCATGTATGATCCATACTAGATCTGACCAACTGCCCATCCTACCTCCTCTACGTTCTTGACAGCCCATCTTTGTCTCAGTAGAGTCTTTCAGTGGCATGTTTCGGTCCTCTTCCCCATTACTTAGAAAAAGTGAGCCACCGGTTCAGGTACAAGATACTATCATTACTGCCTGGACAATTAGACATCCAACCCGTAATCGCAACGACCCAATTGCAAGAGCGGAGCTCTACCAACTGAGCTATATCCCCCCGAGCCAAGTGGAGCATGCATGAAGTAGTCAGATACTTCTTCTATTCTATTCTTTTTTCTATTCTATTCTTTTCCCTGGCGCAGCTGGGCCATCCTGGACTTGAACCAGAGACCTCGCCCGTGAAGTAAATCATCGCACCTACGGTCCAACCAATTGGGAGAGAATCAATAGATTCCTTTTCGGGAGCGATTCATCCTTCCCGAACGCAGCATACAACTCTCCGTTGTACTGCGCTCTCCAAGTGTGCTTGTTCCCCCCTTCTTCCTTAACCTGGCAAGTCTTTGTGAAATAACTCCGATGAGAAGAAAAAAGAAGGCGTTAAGAGACCCTCCTGGCCCAACCCTAGACACTCTAAGATCCTTTTTCAAACCTGCTCCCATTTCGAATCAAGAGATAGATAAATAGACACATCCCATTGCACTGATCGGGGGCGTTCATAGTGACTGAGGGGGTCGAAGACCAAGAAGTGAGTTATTTATACCAAGCATTCTTCTTACGGCTAGATCCAATCTCCTGGTCCCTGCGGAAAGGAAAAAGAATTTCACGCTCTTCCTTTCGGGAAGGGAGGATTAGGGAAATCCTATTGATTGCAGCTTTTTCCAGACCTCCGGGAAAAGCATGAAAAAAAACGGCTCGAATGGTACGATCCCTCCGTCACCCCAGAATGAAGGGGGTGATCTCGTAGTTCTTGGTCTGTGAAGATGCGTTGTTAGGTGCTCCATTTTCTTTTCCCATTGAGGCCGAACCTAAACCTGTGCTCGAGAGATAGCTGTCCATACACTGATAAGGGATGTATGGATTCTCGAGAAGAGAGGAGCCGTGGTGGTCCCCCCCGGACCGCCCGGATCCCACGAGTGAATCGAAAGTTGGATCTACATTGGATCTCACCCGAATCGCCCCATCTATCCTCCTGAGGATGGGTTTGGTTTCAAACCCCGGTTCGAACAGGAGGAGTACGCCATGCTAATGTGCCTTGGATGATCCACATCTCAGGGTCAGGCGCCGATGAGCACATTGAACTATCCATGTGGCTGAGAGCCCTCACAGCCCAGGCACAACGACGCAATTATCAGGGGCGCGCTCTACCACTGAGCTAATAGCCCGTCGTGCGAGCCTCCCACTGGGGGCCCACTATGTCAAAAGCGAGAGAAACCCCATCCCTCTCTTTCCTTTTTTCGCCTCCATGTCCCCACACGGGAGACATGGGGACGTAACAAAGGGGATCCTATCAACTTGTTCCGACCTAGGATAATAAGCTCATGAGCTTGGTCTTACTTCACCGTCGAGAAACGAAAGAAGACTTCCATCTCCAAGTTTAACTCAGACGCAGCTCCCTTCTTTTTGTTTTGGGTGTGAAGCAGTGGCAAACCAAAATACCCAACAAGCATTAGCTCTCCCTGAAAAGGAGGTGATCCAGCCGCACCTTCCAGTACGGCTACCTTGTTACGACTTCACTCCAGTCACTAGCCCTGCCTTCGGCATCCCCCTCCTTGCGGTTAAGGTAACGACTTCGGGCATGGCCAGCTCCCATAGTGTGACGGGCGGTGTGTACAAGGCCCGGGAACGAATTCACCGCCGTATGGCTGACCGGCGATTACTAGCGATTCCGGCTTCATGCAGGCGAGTTGCAGCCTGCAATCCGAACTGAGGACGGGTTTTTGGGGTTAGCTCACCCTCGCGGGATCGCGACCCTTTGTCCCGGCCATTGTAGCACGTGTGTCGCCCAGGGCATAAGGGGCATGATGACTTGACGTCATCCTCACCTTCCTCCGGCTTATCACCGGCAGTCTGTTCAGGGTTCCAAATTCAACGATGGCAACTAAACACGAGGGTTGCGCTCGTTGCGGGACTTAACCCAACACCTTACGGCACGAGCTGACGACAGCCATGCACCACCTGTGTCCGCGTTCCCGAAGGCACCCCTCTCTTTCAAGAGGATTCGCGGCATGTCAAGCCCTGGTAAGGTTCTTCGCTTTGCATCGAATTAAACCACATGCTCCACCGCTTGTGCGGGCCCCCGTCAATTCCTTTGAGTTTCATTCTTGCGAACGTACTCCCCAGGCGGGATACTTAACGCGTTAGCTACAGCACTGCACGGGTCGATACGCACAGCGCCTAGTATCCATCGTTTACGGCTAGGACTACTGGGGTATCTAATCCCATTCGCTCCCCTAGCTTTCGTCTCTCAGTGTCAGTGTCGGCCCAGCAGAGTGCTTTCGCCGTTGGTGTTCTTTCCGATCTCTACGCATTTCACCGCTCCACCGGAAATTCCCTCTGCCCCTACCGTACTCCAGCTTGGTAGTTTCCACCGCCTGTCCAGGGTTGAGCCCTGGGATTTGACGGCGGACTTAAAAAGCCACCTACAGACGCTTTACGCCCAATCATTCCGGATAACGCTTGCATCCTCTGTCTTACCGCGGCTGCTGGCACAGAGTTAGCCGATGCTTATTCCCCAGATACCGTCATTGCTTCTTCTCCGGGAAAAGAAGTTCACGACCCGTGGGCCTTCTACCTCCACGCGGCATTGCTCCGTCAGGCTTTCGCCCATTGCGGAAAATTCCCCACTGCTGCCTCCCGTAGGAGTCTGGGCCGTGTCTCAGTCCCAGTGTGGCTGATCATCCTCTCGGACCAGCTACTGATCATCGCCTTGGTAAGCTATTGCCTCACCAACTAGCTAATCAGACGCAAGCCCCTCCTCGGGCGGATTCCTCCTTTTGCTCCTCAGCCTACGGGGTATTAGCAGCCGTTTCCAGCTGTTGTTCCCCTCCCAAGGGCAGGTTCTTACGCGTTACTCACCCGTCCGCCACTGGAAACACCACTTCCCGTCCGACTTGCATGTGTTAAGCATGCCGCCAGCGTTCATCCTGAGCCAGGATCGAACTCTCCATGAGATTCATAGTTGCATTACTTATAGCTTCCTTGTTCGTAGACAAAGCAGATTCGGAATTGTCTTTCATTCGAAGGCATAACTTGTATTCATGCGCTTCATATTCGCCCGGAGTTCGCTCCCAGAAATATAGCCATCCCTGCCCCCTCACGTCAATCCCACGAGCCTCTTATCCATTCTCGTTGAATCACGGCGAGGGGCAAATCCAAATAGAAAAACTCACATTGGGTTTAGGGATAATCAGGCTCGAACTGATGACTTCCACCACGTCAAGGTGACACTCTACCGCTGAGTTATATCCCTTCCCTGCCCCCATCTAGAAATAGAACTGACTAATCCTAAGTCAAAGGGTCGAGAGACTGAACGCCACTATTCTTGAACAAGTTAGAGCCGGGTCTTCTTTTCGCACTATTACGGATATGCAAAAAATGGTCAAAATCGGATTCAATTGTCAACTGCCCCTATCGGAAATAGGATTGACTAGCGATTCCGAAGGAACTGGAGTTACATCCCCTTTCCATTCAAGAGTTCTTATGTGTTTCCACGCCCCTTTGAGACCCCGAAAAGCGGACAAATTACTTTTCTTAAGTCTTAAGAACACATACAAGATTCGTCACTACAAAAAGGATAATGGTAACGCCACCATTAACTACTTCATTTATGAATTTCATAGTAATAGAAATACATGTCCTACCGAGACATAATTTGTAATTTGCTAGCCTCTTGCCTAGCAGGCAAAGATTTACCTACGCGGAAAGGATGATTCATTCGGATCGACATGAGAGTCCAACTGCATTGCATTGCCAGAATCCATGTTGTATATTTTCTATTTGAAAGAGGTTGACCTCCTTGCTTCTCTCGTGTACACGCCTAGCCCCTTTTCTCCTCGGCCCACGGAGACAAAATGTAGGACTGGTGCTAACAGTTCATCACGGAAGAAAGGACTCACTAAGCCAGGATCACTAACTAATCTAAATCACTAACTAATCTAAATCACTAACTAATACTAATCGAATACTAATCTAATATAATAGAAAATACTAATATAATAGAAAAGAACTGTCCTTTCTGTATACTTTCCCCGGTTCCGTTGCTATCGCGGGCTTTACGCAATCGATCGGATTAGATAGATATCCCTTCAACACAACATAGGTCATCGAAAGAATCTCGGAGACCCACCAAAGTACGAAAGCCAGGATCTTTCAGAAAAGGGATTCCTATTCGAAGAGTGCATAACTGCATGGATAAGCTTACACTAACCCGTCAATTTGGGATCCATCCAATTCGATATTTTATTTTCCTTGGGGGGTATCGGGAAGGAATTGGAATGGAATAAGATCGATTCATACAGAAGAAAAGGTTCTCTCTTGATTCTGTACCTATGGGATAGGGATAGAGGAAGAGGAAAAACCGAAGATTTCACATAGTCCTTTTGATCGAAAAATCAATCAGATTGATTTCGTACCCTTCGTTCAATGGTCAAATTCTACAGGATCAAACCTATGGGACTTAAGGAATGATAAATGATATAAAAAAAAGAGAGGGAAAAAGAAATTAATATTAAATAAAAATGAAGTAGAAGAACCCAGATTCCAAATGAACAAATTCAAACTTGAAAATTTCTGATTCTCGAAGAATGAGGGGCAAGGGGATTGATCGAGAAAGATCTCTTGTTCTTATTATAGGATCGTGATTGGATCCGCATATGTTTGGTAAAGAGAATAATCTTCTCCTTTGAGTCCTTTGAGAATAATCAAAAATGGAAAGTGTTCAATTGGAACATGCAAACGTGACTAAATTGGCCCTAGTTACTCTTCGGGACAGAGTGGAAGAAGGGAGGGGATTCTCGAGCGCGGAAAAGGATCCAATGAATTCGAAAGAATTGAACGAGGAGCCGTATGAGGTGAAAATCTCATGTACGGTTCTGTAGAGTGGCAGTAAGGGTGACTTATCTGTCAACTTTTCCACTATCACCCCCAAAAAACCAAACTCTGCCTTACGTAAAGTTGCCAGAGTACGATTAACCTCTGGATTTGAAATCACTGCTTATATACCCGGTATTGGCCATAATTCACAAGAACATTCTTCAGTCTTAGTAAGAGGGGGGAGGGTTAAGGATTTACCCGGTGTAAGATATCACATTGTTCGAGGAACCCTAGATGCTGTCGGAGTAAAGGATCGTCAACAAGGGCGTTCTAGTGCGTTGTAGATTCTTATCCAAGACTTGTATCATTTGATGATGCCATGTGAATGGCTAGAAACATGTGAAGTGTATGGCTAACCCAATAACGAAAGTTTCGTAAGGGGACTGGAGCAGGCTACCATGAGACAAAAGATCTTCTTTCTAAAGAGATTCGATTCGGAACTCTTATATGTCCAAGGTTAAATATTGAAATAATTTCAGAGGTTTTCCCTGACTTTGTCCGTGTCAACAAACAATTAGAAATACCTCGACTTTTTTAGAACAGGTCCGAGTCAAATAGCAATGATTTGAAGCACTTCTTTTTACACTATTTCGGAAACCCAAGGACTCAATCGTATGGATATGTAAAATACAGGATTTCCAATCCTAGCAGGAAAGGGAGGGAAAGGGATACTCAATTTAAAGTGAGTAAACAGAATTCCATACTCGATCTCATAGATACATATAGAATTCTGCGGAAAGCCGTATTCGATGAAAGTCGTATGTACGGCTTGGAGGGAGATCTTTCATATCTTTCGAGATCCACCCTACAATATGGGGTAAAAAAGCCAAAATAAGTGATTTTAGCCCTTATAAAAAGAAAACTGATTCTTAAACCCCTTTCACGCTCATGTCACGTCGAGGTACTGCAGAAGAAAAAACAGCAAAATCCGATCCAATTTATCGTAATCGATTAGTTAACATGTTGGTTAACCGTATTCTGAAACACGGAAAAAAATCATTGGCTTATCAAATTATCTATCGAGCCATGAAAAAAATTCAACAAAAGACAGAAACAAATCCACTATCTGTTTTACGTCAAGCAATACGTGGAGTAACTCCCGATATAGCAGTAAAAGCAAGACGTGTAGGTGGGTCCACTCATCAAGTTCCCATTGAAATAGGATCCACACAAGGAAAAGCACTTGCCATTCGTTGGTTATTAGCGGCATCCCGAAAACGTCCGGGTCGAAATATGGCTTTCAAATTAAGTTCTGAATTAGTGGATGCTGCCAAAGGGAGTGGCGATGCCATACGCAAAAAGGAAGAGACTCATAAAATGGCAGAGGCAAATAGAGCTTTTGCACATTTTCGTTAATCCATGAACAGGATCTATACATCTCGATCGGAAAAGAATCAAGAGAAAAAGAAAGAATCGGAATTGATCGATAGATTTCTCGAAACAAACGAAAAGGAAACGAAAGATGAAACATAAATCATGGATCAACTAAGCCCTCTCGGGGACTTAGGAACCTCATGTAAATACCATGGAATAAGGTTTGATCTTGATCCTATTCCATTCCAAAAATGGAAAGTTCGACACAATTGGGATTTTTTTGGAAATTGGATGCAGTTACTAATTCATGATCTGGCATGTACAGAATGAAAACTTCATTCTCGATTCTACGAGAATTTTTATGAAAGCCTTTCATTTGCTTCTCTTCGATGGAAGTTTGATTTTCCCAGAATGTATCCTAATTTTTGGCCTAATTCTTCTTCTGATGATCGATTCAACCTCTGATCAAAAAGATATACCTTGGTTATATTTCATCTCTTCAACAAGTTTAGTAATGAGCATAACGGCCCTATTGTTCCGATGGAGAGAAGAACCTATGATTAGCTTTTCGGGAAATTTCCAAACGAACAATTTCAACGAAATCTTTCAATTTCTTATTTTACTATGTTCAACTCTATGTATTCCTCTATCCGTAGAGTACATTGAATGTACAGAAATGGCTATAACAGAGTTTCTCTTATTCGTATTAACAGCTACTCTAGGAGGAATGTTTTTATGTGGTGCTAACGATTTAATAACTATCTTTGTAGCTCCAGAATGTTTCAGTTTATGCTCCTACCTATTATCTGGATATACCAAGAAAGATGTACGGTCTAATGAGGCTACTATGAAATATTTACTCATGGGTGGGGCAAGCTCTTCTATTCTGGTTCATGGTTTCTCTTGGCTATATGGTTTATCCGGGGGAGAGATCGAGCTTCAAGAAATAGTGAATGGTCTTATCAATACACAAATGTATAACTCCCCGGGAATTTCAATTGCGCTCATATTCATCACTGTAGGAATTGGGTTCAAGCTTTCCCCAGCCCCTTCTCATCAATGGACTCCTGACGTATACGAAGGAGTGCGGTTCGTTCGAGAAATTCCTACCTCTCTATCTCTGAGATGTTTGGATTTTTCAAAACTCCATGGACATGCAGAAGAGAAATGCTATCCCCACTCGAACCAAGACAGAACTTTTACTTGTTCAAATAACAATTAAGGTGAAGCAGGGTCAGGGACGACCAATCTCTTTATGATAAACAAATCCATTTTGCAAGTTCGTTATTACGGGTAGTTCCGACAAAGGATCGGACTAATGGCGTATACAATACTTGAATTCTCGATGTAGATGCTACATAGTTGGTTCTCATCCTTCAGAGACTACGAGTGTAATAGGAGCATCCGTCGACAAAAGGATCACCCTAAGATGATCATTTCATGGCTATTGAGAACGAATTAAATCAGATGGTTCTATTTCTCAATCTTTCTGACTTGCTCCTACGGAACCAAGGTCGAAAAGATTGAAAAAATCAGTCATTCACAACCACTGATGAAGGATTCCTCGAAAAGTTAAGGATTAGTAATCTTTTTTAGAAATCGAATGGATTCGGTCTTATACATACGCGAGGAAGGTAATCAAAAAAGAAAGAAGATGAGTTCTTCTTTCTTTTATCACTTAGGAGCCGTGTGAGATGAAAGTCTCATGCACGGTTTTGAATGAGAGAAAGAAGTGAGGAATCCTCTTTTCGACTCTGACTCTCCCACTCCAGTCGTTGCTTTTCTTTCTGTTACTTCGAAAGTAGCTGCTTCAGCTTCAGCCACTCGAATTTTCGATATTCCTTTTTATTTCTCATCAAACGAATGGCATCTTCTTCTGGAAATCCTAGCTATTCTTAGCATGATATTGGGAAATATCATTGCTATTACTCAAACAAGCATGAAACGTATGCTTGCATATTCGTCCATAGGTCAAATTGGATATGTAATTATTGGAATAATTGTTGGAGACTCAAATAATGGATATGCAAGCATGATAACTTATATGCTGTTCTATATCTCCATGAATGTAGGAGCTTTTGCTTGTATTGTATTATTTGGTCTACGTACCGGAACTGATAACATTCGAGATTATGCAGGATTATACACGAAAGATCCTTTTTTGGCTCTCTCTTTAGCCCTATGTCTCTTATCCCTAGGAGGTCTTCCTCCACTAGCAGGTTTTTTCGGAAAACTCTATTTATTCTGGTGTGGATGGCGGGCAGGCCTATATTCCTTGGTTTTAATAGGACTCCTTACAAGCGTTGTTTCTATCTACTATTATCTAAAAATAATCAAGTTATTAATGACTGGACGAAACCAAGAAATCACCCCTCACGTGCGAAATTATAGAAGATCTTCTTTAAGATCAAACAATTCCATCGAATTGAGTATGATTGTATGTGTGATAGCATCTACTATACCAGGAATATCAATGAACCCGATTATTGCAATTGCTCAGGATACCCTTTTTTAGCTTCTAGGGTCTATTTCTTAGTTCAAGACTCCTCTTACTAACTGGAATAAAATCAAAAAAAAATGAGTAGATCTGTTCCGACCAAAACGGGAATGGGCTAGGGTTATGAACTTATAATCTGATGATCGAGTCGATTCCATGATTATAAGTTCATTCCATACCGGACCAGGCCGGAATAGGGTTATATACATTTTCAAGGAGCCATTCGAGCGTATCTAAATAGATACTATGTTTACATATGGATCCCTACGTCGTTCCATTCCATTTAGGATTAGGAATAGGCGTAATTGGACCTGCTTTTTCCATATCTCTCGTTATTTTTTTTGGGGGGGACCCTATTCACCTCTTTGAGCTTCTATTGAATCGAGAACTAAAATAGGTTTGATTGGCCATCTTTTTGATATATACATAAGGCATTCTCCGGATAATTCAAATCGAAGCAATTGGATGTCCAACTCGGGCCTATATGACCGATCAATAGAAATACTCCACCTTTGTCATATATTCCATACATCACACTAGATAGATATCATATTCATGGAATAGGATGCACTTTCAAGATGCCTTGGTGGTGAAATGGTAGACACGCGAGACTCAAAATCTCGTGCTAAAGAGCGTGGAGGTTCGAGTCCTCTTCAAGGCATAATATTGAGAATGCTCATTGAATAAGCAATTCAATAAGAGAGCTCGGATCGAATCGGTATTGATATACCGACCTGCACCCACCCCAGAGTATATGCTTCAACAGGAATCACACAAGGGTAGATTAGAAACCTCTGGTAAAATGCCCGCCCGTCACCCAGCGGATAAAGTACATTACATAGTCCAGGGATTGGCGACTTGCCCATTCAGTGACTTTGGCACTGGACGTTCCCAAAACGGGTACTATCGGGTCAGGTCAATTCAATAATAGACGCCTGTTGGCATTCCACCCTTTCTTCTCCTTTCAGGGCCTATCCGAAAGAGAATCCAGTACTTCTTGGTCGTGAATATCTGAACTGGTTGTTCGCTGTTCAAGAATTCTTGTTTGGGCAGTTCATACCATCCATACATAGTGTTTTGATCTAAGATTTCAATTCTTCCGTGTTTCAGCAGTAACATATTGTTCCATGGAGGTAAGGTCCAAAATATGGAAGAAAGAAGCGTTTCCACCACTCTACCACCCAGTCAATTCTGTTCCACTTAATCCATCTTTCATAGCCGCATATCTTTCCGGCTAAGGAATGGGAAATCTTTCTCCTGTTACATGAATCCAATTTTCATTTCATCCGGGAAAAGCCATCTTTTTCTTAACAATGTCTTTGTCATTTGATCCAATAGCGTTCCGTTAGATAGGAACAGAGTTGATAAATACTGATAACTCTCGGATAGAGTATTAGAACGGAAAGATCCATTAGATAATGAACTATTGGTTCTAAGCCATCTCTGACGATTAATCAACAATTCGAAGTGCTTTTCTTGTGTATTCTTGATAAACCAGCGTTTATATATAGATGTAGGAGGATCCATTTGGGAAGTAAGAAGCCCCTTTGACATCTCTTCATCTGCAAATAATTCTCGATGTGAAAACACAGAGCCAGGGGGCTGATCTTTGAATAGGAAAAAGAGCGGATCTGCAGGGTCCCAAATGAATTGGCTTATTCGAAAAAGGCCTTGTTCTTTGGAAGATCTATCTCGTGTCTGGTACTGCATGGTTCCACTCTGCAAGAACTCCGAACCATTCTCTTGAAGCTCATCCTCTTCATCATAAATGATCCGCTTGCCCCGAAATGACCTGGACCAATAGGGAAATCCCAATGAATTGGGCCTTTCGATACAATCAAATAGAAAGCCCCAAGGGCGCCATATTCTAGGAGCCCAAACTATGTGATTGAATAAATCCTCCTCTATCTGTTGCAGGTCAAGGGCTCCTTCCCTCTCCCCTTCTTCAAACTCCGATTCGTATTTTTCATAGAGAAATCTCTGATCAAAGATAGAACAAGATCCGTTTTGCATCATATCTAAGGGATTCCTCGGTTCGGGCCGAAGAAGCAATGTAACTCGATCATTATCAAACGGACTGCAATCTTTTTCTGTCCGTGAAGATCCCACCAGAGTGCCTTCTACTTCTAATAGGCCATGAACTAGATCCGAATCATTCTCAACGAGTCCATAAGAAGTGATCCCATTTTTTTCATCGGGTCCGGGTAGAGACCAAAGATCTTGAGCGACCGATCCGGCAGAACAACTCAAAAGATAAAGAAGTATCGTTAATTTCTTCATGCTCGTTCCAAGTTCGAAGTACCATTTGTACAAATAAGAATCCCCTTCGTTACATGATTTCTTCTTCATATAGATAGATATAGGATCTATGGGGCAATTACTTAGAAGTAAATTTTGTGCTACAGCCCTTCCTATCTGATAGAAAAGGATCCCATTATCCTGAACCGATCTTACCTGGGATCGCAAATCCCAAGCTTGTCTATGAAGAGCGGATCTAATTGTATTAGTGTCTATAATTGATTTCTTCTGTGTAATACTAATCGATAGGGCCTCATTGGTAAGTGCTACAAGATCTCTTGCATTGGAACCCATGGTTATGGACCCGAATCCGTTAGTATGGAACATTTTCTTTTCCAAGTGAAATCCCCTAGTATATGAAAGAGTGAAAAAGTGCTTTCGTTGTTGTGGAATAAGAAGCCTTCGTATCTTAATGCACATATTTAATTTATTCGGAGCTATTAGAGCGGGATCCACTTTTTGGGGAATATGAGTCGAAGCAATAACAAGAATATTTCTAGTGGAACATCTTTCAGAGAGATGGTTCGCTAATAGACCGAGGGATAAGTAATTCGACTCATTCACATCCAGATCATGAATGTTTGGAATCCATATTATGCAGGGAGACATTGCTTTTGCCAATTCGAATTGAAGGATGATATAAAATCGGTCTATTTCCGGCATCATATCCATAGTTAGCGCATTCATCATAGTTAGCAGTTCCAGCTCCGTATCAAGGTCACGATCGATATCGTCACTATCATCAATATCGTCACTATCATCAATATCGTCACTATCATCAATATCGTCACTATCATCAATATCGTCACTATCATCAATATCGATATCATCAATAAGAAAACCTTTAGGCTTGTTATCCAGGAACTTGTTCAAAAATACCGTAATGAAAGGAACATAGGAGTTTGTCGCTAGGTATTTGACCAAATAGGATCGTCCAGTTCCTATAGAACCTATCACTAAAATCCCCTTAGAGGGGGATAAGGCTAAGCGGAGCGAAAAGGGTTTTCCATGAAATGGGAAATGCAAAGTATTAGTCCCACACGAAGTTTGTGAATAAGTGATTGTCTGATAATGAGCAAGGAATACCCGTCTTTCTGCTAAAGAGGATGTATTGAACTCATAATTCAATAGATACTTTTTATGAATGTCAACTAAGTATCGTAAGTAAATTGCTCCCGGTTGTTCAATCATTTGATAACCAGAGTCATTCTTTGCTAAATGATCACTATGAGTCAGACTCAATAGAATTTGATCAATCCTTTTTTCTGTCGTTAAGGCGGAGAACTGAACCAAGAATTCTCTTTCTTCATCATCAATCGAATCACTGTTCGCGACCCAGGATTCTATTTTATCATCAATCCAACCCCCATTCACGTTTTTTCTTTTTCTTATCAATGAATAGATCTCTTTACTTGTATGACTTAGATGTCTCGTATTTCTCGAAAAAGTGATTCGATTGATGGGATTTGGTATGAGATCGATGATATCGATGAGATTGATACTCAAATATTTCTTCTTAGAACGTAGTGATTTGACCCCATAAGCGGGACCAAGCATGTTGCCGCCAGAAGCCCATATTTCTTCTAGAAAATCTCCTAATTGTTCCAGAGCAACTAGAAAGAGATTCTTTAACCAGAAAGAATTCGGTACAGATGTAGGATACCTATCCAGAAGTTTTCGTAACTCAATCATAGATGATGGAATCATCAAAGATTTGACCTTTTCGAACTCTGTCTGTAACTCACTAGAGGCCCGGGAAACAAAGAGAAGATGTGTACGAACGAGATATCCAGCAACAAGAAGAAGGAAAAGGATTGAATAGAGGAACTCCCGAACATTTGGCGATCTCGGATGTGTCGATATCAATGGTGACTCATTATTTCGATGAATCATTTCTTCGGACAGAAGAAGATTATGGAAACACTTACTCGAAATCTCACTTATCAGATTCCATTGCGGAAGACACCATTTTTTCTGAAGAATTCGCCATGATATACCTGATCCATGCATAATATCATGAAAAATGGATACAAATTTTTGACTGCTACTTAGTATCGGCAATAGGTCTGAAAAAGTATCTAAAAATATCCAATTTAGATATTTGTACCCTGTCGAAGTAAGGAACCATGGCATATACGTTTGGAATAGATTCCATTTTGAGAGAGTTGAAAAAGCACTATCTCGTTGAAAGGTTCTATACATCTGCCCTTTCTCAACGCATTTCTTTAGACAAAGACTCCGTTTTTTCCTCTTTTCGGATGGTAACTCAGAACATGGAGTGTGAATCAAACCCATGTTTGAATTGAGATACTGATGCAAGTTCTTCCCTTCTGAATCAGATAGATTCATGTCTGAAAGAGGTTGACAATAAGTTCTTTCAAAATTGACTATTTGTCCCTCTGTTAGAGGTGTTCCAGAAATGTCTGCGATCGAGTAAATAGTTCTACGAACGAATGGATCGTATCGACTTGGAAAATGGAAAGATTTGTACAAGTTATACGTTTCGTCACCACTTTGTGGAAAATCGTTAGGTATGAATATGTTAGATACCTGTGACTCGATTGGTGAAATAGTATCTCTCCCCTCAAAAGCATGTTTTTTTTTACCGACGCACAAAGAAAATATTTTGTTGCGAATGAACAAGATATTGAGGAATTGTCCATACGTAAAATCATAATTATTGATACGGGCCTTTTCCACAGAAAAGGGGAATCTTGTGTTACAGTAGAAGCAGAAGTGATGTGGATTATTCAAGAATCGAAGTCGATTTGCTTTATAAAAAGAAGATATCAATGAACTTCTATGGAATGGTTTCACGGGATTCAGCCAATTGTCTTGATTGTGGAATATCATTGAGAAATAGGAATCCGCGTTATCAAATGATTTCCTGCGATTATTTCTAGTATGGAATGAGTCAATCATCCACTTTGGTATCTTATTGAACAAAAAGGGCGTTCCTCCATTGATCAAGAATTTCCATTTTCGGGAAGTATCATGATCATCCAATAAGAAGGGTTTCCATTTTTTCAAATGAACAATTTGAAGACCTATTGATTCTAACAACTGATTGCAGAGTTGATCATTCGGACCTTTCAATTCATAGATGTAGATCTCGGACCCATGAATGGGGATATTCCCGAAACTCACACAGAAAAAAGGAAGTGAGTTCGACAAAAAGAAAAGCAACTTGGACAAAAAAAGAAGTGACTTGGACAAAAAGAAACGAAGTGGCTTAGACAAATCTTTTTTGTCGATAACCTCAGACCAATCAATCGAATATTGATTAATACGTAATTGATCGAACACTATTTGAAAATGGCTCTTCTGCTCAGAAACGAAATGTTCCAAATGTTCCTGGAAATTCTTGCTACCATTGGACCATTTGTATCTATATGCATCAGGATCCCGATTCATGAATCTCTCGTCGGTTCGAGAAATCAAGATAAGAGGATCGAACCGTTTCTTCTGACTCTTTTTCAAATTTGATAAATGTTGGTTGATCGTATATTTCATTATAGTTCTATGATTCAGAGTATCCTTTCCTATTTGATCCCTTTGAATTCCATATTCGAAGTTGCGATCGGATCTATTCATTAAAAAGAATTGATTCAATACATTTCTTATGTACCCATAGGTACTATATTGGATTTGAATCAGATTTCGGATCAATCTATATTGATTGACTGCCTCCATTATGTTGTTGCTAGCAAATACCACTATTTTTTGTTTTGGATCTTCCAAATCATTCCCGCAGTAGATTCGGACCCATTTTTTTCTGATCCTTCGAGAAAAAGATTCATTCTCTTCATAAAAAATAGGAGGTAGAACCAATAAAGATTTCTTTTTCGATTCATCCCTGGCCTCATTCAAGAATTGTTTTTGATCCAATCCGTAGGAATCAATAGAAAAGGCAAATCCCTTATGATACACCAGATCCGGCTCGGTTATTGATAGAGTGAATAGATCTGCCATTTCTTGAAATCTCTCTTTTGATTCAAAATCGTGGTGTAACGTGTATCCTCCCCTGTTCCGGTCATGGAATAGATGAAATAAATCAAAAAATGGATTTTTGTTCAAGAATGAAATCTTATTGGAACTGTCCATATCCGGTTCATCCTTCAGAACCCTATCACACCCCGGATCTGGTGAAATAGGATGAATTGAGACAGTATTTTGTAAATACGTAATTATCTTGAATATATTAACCAGTTCTTTATTTTCCGATCGCCTGGAAGGGACAAAAGAAAGATCTTGTTGTTTCTTCAACAATTTCTGATCTCTAGTGGACCTCTCAGTAGGATTCGAACCCAGACGAAGTTCTGACCATCTATCAGAGAAAAAAGAACGAACCGATCTTGTAGGATTCCCAAGAAATTCTTGGATTTCTTCCAAAAGCAGATGATTAATCATCTGCTTCTCACGTTCCGTGAATAGCCGGGACATTGAGGAATATCCAGAAAGGCATTTCGGGAATCGGTCTGATTCTATCTCTGTTCCTTCCGTTTGAAGAAAGGAAGGATCCCAAAGAATCGATCTTTCTTTTAGTGGTTGAATCTCTCTTTGATTGATCAATGTGTGATATTGCGAATCCTCATTACTAATGGAATCCAAATGATCTCTGGATTGATCAGAAGATCCTTTCAGTTGGCTAGAATCCGTTACTTGAACGAAACTGGATCTTGTGGAATCATATTGAATATTTGACGATATATTCCGTACCTTTCTAAAAAACCGATCCTTGTTTACCAACCACACACTGTCTAACCAAATAAAATTCTCTCTTGATATTGATACGTTCCTCAAAAAATCCGATTCGTGCGGATTCTTCCCCCAACTAACGAAGAGATCTTGGCGAAATTGCCACATATGAAATTGAGCACAATTTTGCAAAGAAATAGCCCACTTCTTTCTCGAGCGGAGATGGGAAACATGCTCAATATCATTTGATTGAATAGTTGACCCAGCCCTTTGTTGTTTGAAGAAACCCTCCACTTCAATTGGTATTTTTTCACGAAAAGCAGACATGAGATAAGAAATCCAGTGTTTCACTAAGATTTCGAATAGCGGTCCCGAATTCAAGTTGATTCTATTTCGCCTCTTCCTCAGAGAAAGACGATCAAATAATTCCCAATCACGGTCCTTGCGGATCGGATCATCCATATAATATACAAAAAGAAACTCCAGATATTTGATATCTTTCTCTTTGAATAAGATCTCAATTCCAGCGACGGTTTCATTAGATATCTTACAACTAGAATCCCTCTTTTTTCCGATCCAGTTCCTCCACCACCGCGAACCCCAGTTAGATTCAGGCATGCTACACTTTTTAGTTATTGGGAGAACCCAAGTACTCTCTTTCGGATTCAGGAAACAACTCTCAGAGATCTTTTTTCCTTTTGGAAGATACAGGAGCGAAACAATCAACCTATTGATATTGGAAGACCCAACCGATTCTTCCAAGGTACCATTTCTGGGTCCAATGGAATTCATAGGTATAGGAAGAAGCCCCCTCAAATAGAGATTTTTGCTTTCGACCATATTTCGATTGTTAATACGATATATAAGGACCGCTACTACAAATAGTATTACACCCTTGATCGTGAAATATCGATTGCTTGTTGAACCCTGTGAATTGCGTGAAAGTAGGATACTCAAAATTCGGGGGTCAAAGAGTTTTAGAAAACGTTCTTGGTGAAAAAAAATGTGAATGAAAGACCTCACTGAATTGAATTGGATCCATGAATCTAAGAAATGGTGAGAATTCTTGATCTCTCTCAATATCTCTCGCAATTCGAAAATCCAGGATTGGAATTGATGTCCTTTCATTGATTCCTCCTAAATTGCATTGATTTATCCTAAAGATTTCATTTCAATTGGAATTTGGTTATTCACCATGTACGAGGATCCCCGCTAAGCATCCATGGCTGAATGGTTAAAGCGCCCAACTCATAATTGGCAAATTCGTAGGTTCAATTCCTACTGGATGCACGCCAATGGGACCCTCCAATAAGTCTATTGGAATTGGCTCTGCATCAATGGAATCTCATCACCCACACATAACGAATTGGTGTGGTATATTCATATCATAATATATGAACAGTAAGAAATAGCATTCTTATTGAGACTAGAACTCATAGGGAAGAAAATCGATTTATGGATGGAATCAAATATGCAGTATTTACAGACAAATTCGGTTATTGGGGAAAAATAAATATACTTCTAATGTCGAATCAGGATCAACTAGGACAGAACTAAAGCATTGGGTCGAACTCTTCTTTGGTGTCAAGGTAATAGCTATGAATAGTCATCGACTTCCGGGAAAGGGTAGAAGAATGGGACCCATTATGGGACATACAATGCATTACAGACGTATGATCATTACGCTTCAACCGGGTTATTCTATTCCACCTCTTAGAAAGAAAAGAACTTAAATCAAAATACTTAATAGCATGGCGATACATTTATACAAAACTTCTACCCCGAGCACACGCAATGGAACCGTAGACAGTCAAGTGAAATCCAATCCACGAAATAATTTGATCTATGGACAGCATCATTGTGGTAAAGGTCGTAATGCCAGAGGAATCATTACCGCAAGGCATAGAGGGGGAGGTCATAAGCGTCTATACCGTAAAATCGATTTTCGACGGAATGAAAAAGACATATATGGTAGAATCGTAACCATAGAATATGACCCTAATCGAAATGCATACATTTGTCTCATACACTATGGGGATGGTGAGAAGAGATATATTTTACATCCCAGAGGGGCTATAATTGGAGATACCATTGTTTCTGGTACAGAAGTTCCTATAAAAATGGGAAATGCCCTACCTTTGAGTGCGGTTTGAACTATTGATTTACGTAATTGGAAGTAACCAATTAGGTTTACGACGAAACCTAGAAATCGATCACTGATCCAATTTGAGTACCTCTACAGGATAGACCTCAACAGAAAACTGAAGAGTAACGGCAGCAAGTGATTGAGTTCAGTAGTTCCTCATATAAAATTATTGACTCTAGAGATATAGTAATATGGAGAAGACAAAATTGTTTCAAGCACCGACAGAACCGGAAGCGCCCCTTCTTTCAAAGAGAGGAGGACGGGTTATTCACATTTCATTTGATGGTCAGAGGCGAATTGAAAGCTAAGCAGTGGGAATTCTAAAGATTCCCCGGGGAAAAATAGAGATGTCTCCTACGTTACCCATAATATGTGGAAGTATCGACGTAATTTCATAGAGTCATTCGGTCTGAATGCTACATGAAGAACATAAGCCAGATGACGGAACGGGAAGACCTAGGATGTAGAAGATCATCCCATGAGTGATTCGGCAGATTTGGATTCATATAGATATCCACCCATGTGGTACTTCATTGTACCATATATATAAGATCCATCTGTATAGATATCATCTACATCCAGAAAGCCGTATGCTTTGGAAGAAGCTTGTACAGTTTGGGAAGGGGTTTTGATTGATCAAAAAGAGGAATCTACTTCAACCGATATGCCCTTAGGCACGGCCATACATAACATAGAAATCACGCTTGGAAAGGGTGGACAATTAGTTAGAGCAGCGGGTGCTGTAGCGAAACTGATTGCAAAAGAGGGGAAATCGGCCACATTAAAATTACCTTCTGGGGAGGTCCGTTTGATATCCAAAAACTGCTCAGCAACAGTCGGACAAGTGGGGAATGTTGGGGCGAACCAGAAAAGTTTGGGTAGAGCCGGATCCAAGCGTTGGCTAGGTAAGCGTCCTGTAGTAAGAGGAGTAGTTATGAACCCTGTAGACCATCCCCATGGGGGTGGTGAAGGGCGAGCCCCAATTGGTAGAAAAAAACCCACAACCCCTTGGGGTTATCCTGCACTTGGAAGAAGAAGTAGAAAAAGGAATAAATATAGTGATAATTTGATTGTTCGTCGCCGTAGTAAATAGGCGACGAAAATAGAATTTCTTTCTTCGTTTTTACAAAAACAAAAAAAAAATAGGAGTAAGCTGTGATACGTTCACTAAAAAAAAACCCTTTTGTAGCCAAAAATGTATTAAAAAAAAT
