# Supplementary material for: CPGAVAS2, an integrated plastome sequence annotator and analyzer
Source: Nucleic Acids Res. 2019 May 8;47(W1):W65–73. doi: 10.1093/nar/gkz345 (PMC6602467; doi:10.1093/nar/gkz345)
Supplement: gkz345_Supplemental_Files [file gkz345_supplemental_files.zip › FileS6-201903281000_Comparison of annotation results from different tools using plastome of glln(1).xlsx]

## Sheet: File S6
File S6. Comparison of annotation results from different tools using a sequenced plastome. Red indicates where the annotation is not correct.
GenBank RefSeq (NC_000932)				AGORA				GeSeq				MFannot				DOGMA				CPGAVAS2
Gene name	Gene start	Gene end	Number of exon	Gene name	Gene start	Gene end	Number of exon	Gene name	Gene start	Gene end	Number of exon	Gene name	Gene start	Gene end	Number of exon	Gene name	Gene start	Gene end	Number of exon	Gene name	Gene start	Gene end	Number of exon
psbA	383	1441	1	psbA	383	1441	1	psbA	395	1441	1	psbA	383	1441	1	psbA	386	1441	1	psbA	383	1441	1
matK	2000	3532	1	matK	1976	3532	1	matK	2011	3532	1	orf510	2000	3532	1	matK	2012	3532	1	matK	2000	3532	1
rps16	4525	5668	2	rps16	4555	5668	2	rps16	4525	5668	2	rps16	4525	4686	1	rps16	4540	4755	1	rps16	4558	5668	2
psbK	7146	7331	1	psbK	7146	7331	1	psbK	7146	7331	1	psbK	7164	7331	1	psbK	7146	7328	1	psbK	7146	7331	1
psbI	7720	7830	1	psbI	7720	7830	1	psbI	7720	7830	1	psbI	7720	7830	1	psbI	7672	7827	1	psbI	7720	7830	1
atpA	9896	11419	1	atpA	9896	11419	1	atpA	9896	11419	1	atpA	9896	11419	1	atpA	9899	11419	1	atpA	9896	11419	1
atpF	11517	12768	2	atpF	11517	12768	2	atpF	11517	12768	2	atpF	11517	12768	2	atpF	11520	12768	2	atpF	11517	12768	2
atpH	13035	13280	1	atpH	13035	13280	1	atpH	13035	13280	1	atpH	13035	13280	1	atpH	13038	13280	1	atpH	13035	13280	1
atpI	14304	15047	1	atpI	14304	15047	1	atpI	14304	15047	1	atpI	14304	15047	1	atpI	14307	15047	1	atpI	14304	15047	1
rps2	15271	15981	1	rps2	15271	15981	1	rps2	15271	15981	1	rps2	15271	15981	1	rps2	15274	15981	1	rps2	15271	15981	1
rpoC2	16187	20374	1	rpoC2	16187	20374	1	rpoC2	16187	20362	1	rpoC2	16187	20362	1	rpoC2	16190	20374	1	rpoC2	16187	20374	1
rpoC1	20535	23397	2	rpoC1	20535	23418	2	rpoC1	20535	23397	2	rpoC1	20535	23397	2	rpoC1	20541	23418	2	rpoC1	20535	23397	2
rpoB	23424	26636	1	rpoB	23424	26636	1	rpoB	23424	26636	1	rpoB	23424	26636	1	rpoB	23427	26636	1	rpoB	23424	26636	1
petN	28024	28119	1	petN	28030	28119		petN	28030	28119	1	petN	28030	28119	1	petN	28024	28116	1	petN	28030	28119	1
psbM	29081	29185	1	psbM	29081	29185	1	psbM	29081	29185	1	psbM	29081	29185	1	psbM	29084	29185	1	psbM	29081	29185	1
psbD	32050	33111	1	psbD	32050	33111	1	psbD	32050	33111	1	psbD	32050	33111	1	psbD	32050	33108	1	psbD	32050	33111	1
psbC	33059	34480	1	psbC	33059	34480	1	psbC	33095	34480	1	psbC	33059	34480	1	psbC	33020	34477	1	psbC	33059	34480	1
psbZ	35160	35348	1	psbZ	35160	35348	1	psbZ	35160	35348	1	psbZ	35160	35348	1	psbZ	35160	35345	1	psbZ	35160	35348	1
rps14	36078	36380	1	rps14	36078	36380	1	rps14	36078	36380	1	rps14	36078	36380	1	rps14	36081	36380	1	rps14	36078	36380	1
psaB	36503	38707	1	psaB	36503	38707	1	psaB	36503	38707	1	psaB	36503	38707	1	psaB	36506	38707	1	psaB	36503	38707	1
							1	psaA-fragment	36662	37945	2
psaA	38733	40985	1	psaA	38733	40985	1	psaA	38733	40985	1	psaA	38733	40985	1	psaA	38736	40985	1	psaA	38733	40985	2
								psaB-fragment	38877	40169	2
ycf3	41777	43729	3	ycf3	41777	42930	2	ycf3	41777	43729	3	ycf3	41777	43729	3	ycf3	41780	43729	3	ycf3	41777	43729	3
rps4	44936	45541	1	rps4	44936	45541	1	rps4	44936	45541	1	rps4	44936	45541	1	rps4	44939	45541	1	rps4	44936	45541	1
ndhJ	48251	48727	1	ndhJ	48251	48727	1	ndhJ	48251	48727	1	ndhJ	48251	48727	1	ndhJ	48254	48727	1	ndhJ	48251	48727	1
ndhK	48838	49687	1	ndhK	48838	49515	1	ndhK	48838	49515	1	ndhK	48838	49515	1	ndhK	48841	49687	2	ndhK	48838	49515	1
																psbG	49532	49576	1
ndhC	49567	49929	1	ndhC	49567	49929	1	ndhC	49567	49929	1	ndhC	49567	49929	1	ndhC	49570	49929	1	ndhC	49567	49929	1
atpE	51984	52385	1	atpE	51987	52385	1	atpE	51984	52385	1	atpE	51984	52385	1	atpE	51990	52385	1	atpE	51984	52385	1
atpB	52382	53878	1	atpB	52382	53878	1	atpB	52382	53878	1	atpB	52382	53878	1	atpB	52385	53878	1	atpB	52382	53878	1
rbcL	54650	56104	1	rbcL	54671	56104	1	rbcL	54671	56104	1	rbcL	54671	56104	1	rbcL	54671	56095	1	rbcL	54671	56104	1
								rrn4.5-fragment	55457	55468	1
accD	56736	58277	1	accD	56796	58277	1	accD	56796	58259	1	accD	57294	58277	1	accD	56736	58274	1	accD	56796	58277	1
psaI	58751	58861	1	psaI	58751	58861	1	psaI	58751	58861	1	psaI	58751	58861	1	psaI	58751	58858	1	psaI	58751	58861	1
ycf4	59317	59871	1	ycf4	59317	59871	1	ycf4	59317	59871	1	ycf4	59317	59871	1	ycf4	59317	59868	1	ycf4	59317	59871	1
cemA	60533	61222	1	cemA	60533	61222	1	cemA	60533	61222	1	cemA	60533	61222	1	cemA	60533	61219	1	cemA	60533	61222	1
petA	61437	62399	1	petA	61437	62399	1	petA	61437	62399	1	petA	61437	62399	1	petA	61437	62396	1	petA	61437	62399	1
psbJ	63438	63560	1	psbJ	63525	63560	1	psbJ	63438	63560	1	psbJ	63438	63560	1	psbJ	63441	63560	1	psbJ	63438	63560	1
psbL	63695	63811	1	psbL	63695	63811	1	psbL	63695	63811	1	psbL	63695	63811	1	psbL	63698	63811	1	psbL	63695	63811	1
psbF	63835	63954	1	psbF	63835	63954	1	psbF	63835	63954	1	psbF	63835	63954	1	psbF	63838	63954	1	psbF	63835	63954	1
psbE	63969	64220	1	psbE	63969	64220	1	psbE	63969	64220	1	psbE	63969	64220	1	psbE	63972	64220	1	psbE	63969	64220	1
petL	65116	65211	1	petL	65116	65211	1	petL	65116	65211	1	petL	65116	65211	1	petL	65116	65208	1	petL	65116	65211	1
petG	65388	65501	1	petG	65388	65501	1	petG	65388	65501	1	petG	65388	65501	1	petG	65388	65498	1	petG	65388	65501	1
psaJ	66223	66357	1	psaJ	66223	66354	1	psaJ	66223	66357	1	psaJ	66223	66357	1	psaJ	66223	66354	1	psaJ	66223	66357	1
rpl33	66792	66992	1	rpl33	66792	66992	1	rpl33	66792	66992	1	rpl33	66792	66992	1	rpl33	66792	66989	1	rpl33	66792	66992	1
rps18	67177	67482	1	rps18	67177	67482	1	rps18	67177	67482	1	rps18	67177	67482	1	rps18	67177	67479	1	rps18	67177	67482	1
								rrn5-fragment	67529	67541	1
rpl20	67701	68087	1	rpl20	67701	68087	1	rpl20	67701	68087	1	rpl20	67701	68087	1	rpl20	67704	68087	1	rpl20	67701	68087	1
																				rps12	68884	138481	3
rps12	68884	68997	1	rps12	96864	97097	1	rps12-fragment	68884	68997	1	rps12	68869	68997	1	rps12	68884	68997	1	rps12	68884	97097	3
clpP	69121	71048	3	clpP	69121	70272	2	clpP	69121	71048	3	clpP	69121	71048	3	clpP	69124	71048	3	clpP	69121	71048	3
psbB	71486	73012	1	psbB	71486	73012	1	psbB	71486	73012	1	psbB	71486	73012	1	psbB	71486	73006	1	psbB	71486	73012	1
psbT	73196	73303	1	psbT	73196	73303	1	psbT	73196	73303	1	psbT	73196	73303	1	psbT	73187	73300	1	psbT	73196	73303	1
psbN	73364	73495	1	psbN	73364	73495	1	pbf1	73364	73495	1	psbN	73364	73495	1	psbN	73367	73495	1	psbN	73364	73495	1
psbH	73583	73822	1	psbH	73601	73822		psbH	73601	73822	1	psbH	73601	73822	1	psbH	73601	73819	1	psbH	73601	73822	1
petB	73948	75312	2	petB	74665	75312	1	petB	74667	75312	1	petB	74824	75312	1	petB	74659	75309	1	petB	73948	75311	2
petD	75500	76694	2	petD	76218	76694	1	petD	76216	76694	1	petD	76170	76694	1	petD	76170	76730	1	petD	75500	76694	2
rpoA	76871	77878	1	rpoA	76871	77878	1	rpoA	76871	77878	1	rpoA	76871	77878	1	rpoA	76874	77878	1	rpoA	76871	77878	1
rps11	77949	78365	1	rps11	77949	78365	1	rps11	77949	78365	1	rps11	77949	78365	1	rps11	77952	78365	1	rps11	77949	78365	1
rpl36	78475	78588	1	rpl36	78475	78588	1	rpl36	78475	78588	1	rpl36	78475	78588	1	rpl36	78478	78588	1	rpl36	78475	78588	1
infA	78684	78917	1	infA	78684	78917	1	infA	78684	78917	1	infA	78684	78917	1	infA	78687	78917	1
rps8	79046	79450	1	rps8	79046	79450	1	rps8	79046	79450	1	rps8	79046	79450	1	rps8	79049	79450	1	rps8	79046	79450	1
rpl14	79644	80012	1	rpl14	79644	80012	1	rpl14	79644	80012	1	rpl14	79644	80012	1	rpl14	79647	80012	1	rpl14	79644	80012	1
rpl16	80144	81416	2	rpl16	80144	80545	1	rpl16	80149	80546	1	rpl16	80144	80503	1	rpl16	80147	80545	1	rpl16	80144	81416	2
rps3	81568	82230	1	rps3	81568	82230	1	rps3	81574	82230	1	rps3	81568	82230	1	rps3	81577	82230	1	rps3	81568	82230	1
rpl22	82215	82682	1	rpl22	82215	82682	1	rpl22	82216	82677	1	orf155	82215	82682	1	rpl22	82218	82679	1	rpl22	82215	82682	1
rps19	82752	83030	1	rps19	82752	83030	1	rps19	82752	83030	1	rps19	82752	83030	1	rps19	82755	83030	1	rps19	82752	83030	1
rpl2	83093	84580	2	rpl2	83093	83527	1	rpl2	83093	84580	2	rpl2	83093	84580	2	rpl2	83096	84580	2	rpl2	83093	84580	2
rpl23	84599	84733	1	rpl23	84599	84847	1	rpl23	84599	84876	1				1	rpl23	84602	84876	2	rpl23	84599	84847	1
ycf2	85204	92067	1	ycf2	85204	90198	1	ycf2-fragment	85204	92067	1	ftsH	87790	92067	2	ycf2	85204	92064	1	ycf2	85204	92067	1
ycf15	92158	92406	1	ycf15	92158	92406	1								1	ycf15	92158	92421	1
ndhB	93310	95517	2	ndhB	94738	95517	1	ndhB	93310	95517	2	ndhB	93310	95463	1	ndhB	93313	95517	2	ndhB	93310	95517	2
rps7	95783	96250	1	rps7	95783	96250	1	rps7	95783	96250	1	rps7	95783	96250	1	rps7	95786	96250	1	rps7	95783	96250	1
																rps12_3end	96846	97097	1
rps12	96304	97097	2					rps12	96304	97098	2				1	rps12	96858	97097	1
rrn16S	99060	100549		rrn16	99059	100549	1	rrn16	99059	100549	1	rns	99060	100549	1	rrn16	99059	100548	1	rrn16S	99059	100549	1
																ycf68	101059	101367	1
																orf42	102123	102236	1
																orf56	102454	102614	2
rrn23S	102997	105807	1	rrn23	102997	105807	1	rrn23-fragment	102997	103308	1	rnl	102998	105904	1	rrn23	102997	105806	1	rrn23S	102997	105807	1
								rrn23	103554	105807	1
rrn4.5S	105906	106167	1	rrn4.5	105906	106008	1	rrn4.5	105906	106008	1				1	rrn4.5	105906	106008	1	rrn4.5S	105906	106008	1
rrn5S	106260	106381	1	rrn5	106261	106381	1	rrn5	106261	106381	1				1	rrn5	106261	106381	1	rrn5S	106261	106381	1
ycf1	107514	108755	1	ycf1	107625	108683	1	ycf1-fragment	107625	108583	1				1	ycf1	107625	108680	1
ndhF	108649	110898	1	ndhF	108649	110880	1	ndhF	108675	110880	1	ndhF	108649	110880	1	ndhF	108673	110880	1	ndhF	108649	110880	1
rpl32	111337	111507	1	rpl32	111337	111507	1	rpl32	111337	111491	1	rpl32	111337	111507	1	rpl32	111337	111492	1	rpl32	111337	111507	1
ccsA	112426	113403	1	ccsA	112426	113403	1	ccsA	112426	113402	1	ccsA	112426	113403	2	ccsA	112426	113385	1	ccsA	112426	113403	1
ndhD	113666	115054	1	ndhD	113666	115195	1	ndhD	113666	115168	1	ndhD	113666	115231	1	ndhD	113669	115168	1	ndhD	113666	115252	1
psaC	115287	115532	1	psaC	115287	115532	1	psaC	115287	115532	1	psaC	115287	115532	1	psaC	115290	115532	1	psaC	115287	115532	1
ndhE	115789	116094	1	ndhE	115789	116094	1	ndhE	115789	116094	1	ndhE	115789	116094	1	ndhE	115795	116094	1	ndhE	115789	116094	1
ndhG	116340	116870	1	ndhG	116340	116870	1	ndhG	116340	116870	1	ndhG	116340	116870	1	ndhG	116343	116870	1	ndhG	116340	116870	1
ndhI	116978	117484	1	ndhI	116978	117484	1	ndhI	116980	117484	1	ndhI	116978	117484	1	ndhI	116984	117484	1	ndhI	116978	117484	1
ndhA	117565	119669	2	ndhA	117610	119636	2	ndhA	117565	119669	2	ndhA	117565	119669	2	ndhA	117568	118104	1	ndhA	117565	119669	2
																orf188	119106	119669	1
																ndhA	119118	119669	1
ndhH	119671	120858	1	ndhH	119671	120858	1	ndhH	119671	120858	1	ndhH	119671	120858	1	ndhH	119674	120858	1	ndhH	119671	120858	1
rps15	120958	121230	1	rps15	120958	121230	1	rps15	120958	121230	1	rps15	120958	121230	2	rps15	120961	121245	1	rps15	120958	121230	1
ycf1	121617	127271	1	ycf1	121635	127160	1	ycf1	121629	127160	1				1	ycf1	121629	127160	1	ycf1	121617	127160	1
rrn5S	128404	128525	1	rrn5	128404	128524	1	rrn5	128404	128524	1					rrn5	128404	128524	1	rrn5S	128404	128524	1
rrn4.5S	128618	128879	1	rrn4.5	128777	128879	1	rrn4.5	128777	128879	1					rrn4.5	128777	128879	1	rrn4.5S	128777	128879	1
rrn23S	128978	131788	1	rrn23	128978	131788	1	rrn23	128978	131231	1					rrn23	128978	131787	1	rrn23S	128978	131788	1
								rrn23-fragment	131477	131788	1					orf56	132171	132331	2
																orf42	132549	132662	1
																ycf68	133418	133726	1
rrn16S	134236	135726	1	rrn16	134236	135726	1	rrn16	134236	135726	1	rnl	128881	131787		rrn16	134236	135725	1	rrn16S	134236	135726	1
rps12	137688	138481	2	rps12	137688	137921	1	rps12	137687	138481	2	rns	134236	135725		rps12	137688	137927	1
rps7	138535	139002	1	rps7	138535	139002	1	rps7	138535	139002	1	rps7	138535	139002		rps7	138535	138999	1	rps7	138535	139002	1
ndhB	139268	141475	2	ndhB	139268	140047	1	ndhB	139268	141475	2	ndhB	139322	141475		ndhB	139268	141472	2	ndhB	139268	141475	2
ycf15	142379	142627	1	ycf15	142379	142627	1									ycf15	142364	142627	1
ycf2	142718	149581	1	ycf2	144587	149581	1	ycf2	142718	149581	1	ftsH	142718	146995		ycf2	142721	149581	1	ycf2	142718	149581	1
rpl23	149938	150186	1	rpl23	149938	150186	1	rpl23	149909	150186	1	orf186	56736	57293		rpl23	149909	150183	2	rpl23	149938	150186	1
rpl2	150205	151692	2	rpl2	151258	151692	1	rpl2	150205	151692	2	rpl2	150205	151692		rpl2	150205	151689	2	rpl2	150205	151692	2
				rps19	151755	151811	1	rps19-fragment	1	151810	2
